# Supplementary material for: The genome of broomcorn millet
Source: Nat Commun. 2019 Jan 25;10:436. doi: 10.1038/s41467-019-08409-5 (PMC6347628; doi:10.1038/s41467-019-08409-5)
Supplement: Supplementary file 5 — Source Data [file 41467_2019_8409_MOESM5_ESM.xlsx]

## Sheet: Fig 1a
	Chromosome	Start	End	TE content (%)
	PmChr01	0	500000	0.449066
	PmChr01	490000	990000	0
	PmChr01	980000	1480000	0
	PmChr01	1470000	1970000	0
	PmChr01	1960000	2460000	0
	PmChr01	2450000	2950000	0
	PmChr01	2940000	3440000	0
	PmChr01	3430000	3930000	0
	PmChr01	3920000	4420000	0
	PmChr01	4410000	4910000	0
	PmChr01	4900000	5400000	0
	PmChr01	5390000	5890000	0
	PmChr01	5880000	6380000	0
	PmChr01	6370000	6870000	0
	PmChr01	6860000	7360000	0
	PmChr01	7350000	7850000	0
	PmChr01	7840000	8340000	0
	PmChr01	8330000	8830000	0
	PmChr01	8820000	9320000	0
	PmChr01	9310000	9810000	0
	PmChr01	9800000	10300000	0.286328
	PmChr01	10290000	10790000	0
	PmChr01	10780000	11280000	0
	PmChr01	11270000	11770000	0
	PmChr01	11760000	12260000	0.060652
	PmChr01	12250000	12750000	0.278488
	PmChr01	12740000	13240000	0.285722
	PmChr01	13230000	13730000	0.298402
	PmChr01	13720000	14220000	0.302962
	PmChr01	14210000	14710000	0.316758
	PmChr01	14700000	15200000	0.290552
	PmChr01	15190000	15690000	0.536364
	PmChr01	15680000	16180000	0.302926
	PmChr01	16170000	16670000	0.35698
	PmChr01	16660000	17160000	0.38377
	PmChr01	17150000	17650000	0.400168
	PmChr01	17640000	18140000	0.322378
	PmChr01	18130000	18630000	0.49576
	PmChr01	18620000	19120000	0.31966
	PmChr01	19110000	19610000	0.427908
	PmChr01	19600000	20100000	0.201404
	PmChr01	20090000	20590000	0.267646
	PmChr01	20580000	21080000	0.247286
	PmChr01	21070000	21570000	0.209152
	PmChr01	21560000	22060000	0.22479
	PmChr01	22050000	22550000	0.300172
	PmChr01	22540000	23040000	0.198512
	PmChr01	23030000	23530000	0.196498
	PmChr01	23520000	24020000	0.245732
	PmChr01	24010000	24510000	0.247996
	PmChr01	24500000	25000000	0.23395
	PmChr01	24990000	25490000	0.195866
	PmChr01	25480000	25980000	0.247086
	PmChr01	25970000	26470000	0.288994
	PmChr01	26460000	26960000	0.206748
	PmChr01	26950000	27450000	0.337988
	PmChr01	27440000	27940000	0.32164
	PmChr01	27930000	28430000	0.225826
	PmChr01	28420000	28920000	0.263232
	PmChr01	28910000	29410000	0.309762
	PmChr01	29400000	29900000	0.21685
	PmChr01	29890000	30390000	0.304986
	PmChr01	30380000	30880000	0.242944
	PmChr01	30870000	31370000	0.316772
	PmChr01	31360000	31860000	0.347918
	PmChr01	31850000	32350000	0.236006
	PmChr01	32340000	32840000	0.304544
	PmChr01	32830000	33330000	0.301058
	PmChr01	33320000	33820000	0.264264
	PmChr01	33810000	34310000	0.38589
	PmChr01	34300000	34800000	0.414812
	PmChr01	34790000	35290000	0.555852
	PmChr01	35280000	35780000	0.480326
	PmChr01	35770000	36270000	0.490982
	PmChr01	36260000	36760000	0.4903
	PmChr01	36750000	37250000	0.484982
	PmChr01	37240000	37740000	0.511964
	PmChr01	37730000	38230000	0.592092
	PmChr01	38220000	38720000	0.553204
	PmChr01	38710000	39210000	0.501122
	PmChr01	39200000	39700000	0.12323
	PmChr01	39690000	40190000	0.775598
	PmChr01	40180000	40680000	0.735908
	PmChr01	40670000	41170000	0.317596
	PmChr01	41160000	41660000	0.571778
	PmChr01	41650000	42150000	0.562604
	PmChr01	42140000	42640000	0.165792
	PmChr01	42630000	43130000	0.69469
	PmChr01	43120000	43620000	0.379078
	PmChr01	43610000	44110000	0.437108
	PmChr01	44100000	44600000	0.76378
	PmChr01	44590000	45090000	0.273026
	PmChr01	45080000	45580000	0.061296
	PmChr01	45570000	46070000	0.348328
	PmChr01	46060000	46560000	0.812682
	PmChr01	46550000	47050000	0.773084
	PmChr01	47040000	47540000	0.662462
	PmChr01	47530000	48030000	0.773008
	PmChr01	48020000	48520000	0.750118
	PmChr01	48510000	49010000	0.245278
	PmChr01	49000000	49500000	0.702052
	PmChr01	49490000	49990000	0.717968
	PmChr01	49980000	50480000	0.522422
	PmChr01	50470000	50970000	0.738516
	PmChr01	50960000	51460000	0.291298
	PmChr01	51450000	51950000	0
	PmChr01	51940000	52440000	0.79798
	PmChr01	52430000	52930000	0.813694
	PmChr01	52920000	53420000	0.588864
	PmChr01	53410000	53910000	0.3766
	PmChr01	53900000	54400000	0
	PmChr01	54390000	54890000	0.36308
	PmChr01	54880000	55380000	0.054208
	PmChr01	55370000	55870000	0.322428
	PmChr01	55860000	56360000	0.66211
	PmChr01	56350000	56850000	0.824416
	PmChr01	56840000	57340000	0.785002
	PmChr01	57330000	57830000	0.817012
	PmChr01	57820000	58320000	0.784356
	PmChr01	58310000	58810000	0.704618
	PmChr01	58800000	59300000	0.742336
	PmChr01	59290000	59790000	0.541062
	PmChr01	59780000	60280000	0.6194
	PmChr01	60270000	60770000	0.659274
	PmChr01	60760000	61260000	0.609914
	PmChr01	61250000	61750000	0.420498
	PmChr01	61740000	62240000	0.467582
	PmChr01	62230000	62730000	0.362798
	PmChr01	62720000	63220000	0.50422
	PmChr01	63210000	63710000	0.785778
	PmChr01	63700000	64200000	0.571526
	PmChr01	64190000	64690000	0.6622
	PmChr01	64680000	65180000	0.745426
	PmChr01	65170000	65670000	0.683286
	PmChr01	65660000	66160000	0.533746
	PmChr01	66150000	66650000	0.280394
	PmChr01	66640000	66884923	0.146472
	PmChr03	0	500000	0.355696
	PmChr03	490000	990000	0.322368
	PmChr03	980000	1480000	0.310258
	PmChr03	1470000	1970000	0.237006
	PmChr03	1960000	2460000	0.173278
	PmChr03	2450000	2950000	0.272678
	PmChr03	2940000	3440000	0.252862
	PmChr03	3430000	3930000	0.252076
	PmChr03	3920000	4420000	0.320632
	PmChr03	4410000	4910000	0.369898
	PmChr03	4900000	5400000	0.26968
	PmChr03	5390000	5890000	0.266082
	PmChr03	5880000	6380000	0.215432
	PmChr03	6370000	6870000	0.229996
	PmChr03	6860000	7360000	0.53645
	PmChr03	7350000	7850000	0.508328
	PmChr03	7840000	8340000	0.325878
	PmChr03	8330000	8830000	0.291172
	PmChr03	8820000	9320000	0.453182
	PmChr03	9310000	9810000	0.622282
	PmChr03	9800000	10300000	0.681806
	PmChr03	10290000	10790000	0.43657
	PmChr03	10780000	11280000	0.647498
	PmChr03	11270000	11770000	0.430884
	PmChr03	11760000	12260000	0.40747
	PmChr03	12250000	12750000	0.384314
	PmChr03	12740000	13240000	0.387478
	PmChr03	13230000	13730000	0.427126
	PmChr03	13720000	14220000	0.357436
	PmChr03	14210000	14710000	0.247416
	PmChr03	14700000	15200000	0.536448
	PmChr03	15190000	15690000	0.741638
	PmChr03	15680000	16180000	0.4192
	PmChr03	16170000	16670000	0.408712
	PmChr03	16660000	17160000	0.297296
	PmChr03	17150000	17650000	0.3192
	PmChr03	17640000	18140000	0.245038
	PmChr03	18130000	18630000	0.365272
	PmChr03	18620000	19120000	0.320168
	PmChr03	19110000	19610000	0.34205
	PmChr03	19600000	20100000	0.362598
	PmChr03	20090000	20590000	0.37832
	PmChr03	20580000	21080000	0.40913
	PmChr03	21070000	21570000	0.422286
	PmChr03	21560000	22060000	0.383418
	PmChr03	22050000	22550000	0.350246
	PmChr03	22540000	23040000	0.489056
	PmChr03	23030000	23530000	0.511054
	PmChr03	23520000	24020000	0.449014
	PmChr03	24010000	24510000	0.490272
	PmChr03	24500000	25000000	0.561026
	PmChr03	24990000	25490000	0.59246
	PmChr03	25480000	25980000	0.58934
	PmChr03	25970000	26470000	0.621702
	PmChr03	26460000	26960000	0.664582
	PmChr03	26950000	27450000	0.590524
	PmChr03	27440000	27940000	0.660698
	PmChr03	27930000	28430000	0.708128
	PmChr03	28420000	28920000	0.67461
	PmChr03	28910000	29410000	0.694972
	PmChr03	29400000	29900000	0.739274
	PmChr03	29890000	30390000	0.693454
	PmChr03	30380000	30880000	0.803592
	PmChr03	30870000	31370000	0.584054
	PmChr03	31360000	31860000	0.692684
	PmChr03	31850000	32350000	0.817632
	PmChr03	32340000	32840000	0.788706
	PmChr03	32830000	33330000	0.743414
	PmChr03	33320000	33820000	0.833744
	PmChr03	33810000	34310000	0.777762
	PmChr03	34300000	34800000	0.750094
	PmChr03	34790000	35290000	0.62677
	PmChr03	35280000	35780000	0.803322
	PmChr03	35770000	36270000	0.850558
	PmChr03	36260000	36760000	0.7305
	PmChr03	36750000	37250000	0.800966
	PmChr03	37240000	37740000	0.871232
	PmChr03	37730000	38230000	0.781206
	PmChr03	38220000	38720000	0.70594
	PmChr03	38710000	39210000	0.805868
	PmChr03	39200000	39700000	0.823928
	PmChr03	39690000	40190000	0.83076
	PmChr03	40180000	40680000	0.731694
	PmChr03	40670000	41170000	0
	PmChr03	41160000	41660000	0.79373
	PmChr03	41650000	42150000	0.825528
	PmChr03	42140000	42640000	0.789532
	PmChr03	42630000	43130000	0.841928
	PmChr03	43120000	43620000	0.653562
	PmChr03	43610000	44110000	0.795998
	PmChr03	44100000	44600000	0.720202
	PmChr03	44590000	45090000	0.838112
	PmChr03	45080000	45580000	0.78743
	PmChr03	45570000	46070000	0.75559
	PmChr03	46060000	46560000	0.740452
	PmChr03	46550000	47050000	0.575164
	PmChr03	47040000	47540000	0.617568
	PmChr03	47530000	48030000	0.619078
	PmChr03	48020000	48520000	0.550436
	PmChr03	48510000	49010000	0.58589
	PmChr03	49000000	49500000	0.638548
	PmChr03	49490000	49990000	0.73201
	PmChr03	49980000	50480000	0.579968
	PmChr03	50470000	50970000	0.647812
	PmChr03	50960000	51460000	0.57637
	PmChr03	51450000	51950000	0.52458
	PmChr03	51940000	52440000	0.561506
	PmChr03	52430000	52930000	0.464776
	PmChr03	52920000	53420000	0.601116
	PmChr03	53410000	53910000	0.416908
	PmChr03	53900000	54400000	0.441836
	PmChr03	54390000	54890000	0.70101
	PmChr03	54880000	55380000	0.526112
	PmChr03	55370000	55870000	0.419296
	PmChr03	55860000	56360000	0.436188
	PmChr03	56350000	56850000	0.303324
	PmChr03	56840000	57340000	0.291532
	PmChr03	57330000	57830000	0.28485
	PmChr03	57820000	58320000	0.756954
	PmChr03	58310000	58436902	0.22346
	PmChr05	0	500000	0.36603
	PmChr05	490000	990000	0.374744
	PmChr05	980000	1480000	0.30722
	PmChr05	1470000	1970000	0.233952
	PmChr05	1960000	2460000	0.279178
	PmChr05	2450000	2950000	0.288292
	PmChr05	2940000	3440000	0.309948
	PmChr05	3430000	3930000	0.398088
	PmChr05	3920000	4420000	0.260586
	PmChr05	4410000	4910000	0.216516
	PmChr05	4900000	5400000	0.183652
	PmChr05	5390000	5890000	0.212024
	PmChr05	5880000	6380000	0.360208
	PmChr05	6370000	6870000	0.280354
	PmChr05	6860000	7360000	0.24065
	PmChr05	7350000	7850000	0.303522
	PmChr05	7840000	8340000	0.175874
	PmChr05	8330000	8830000	0.201206
	PmChr05	8820000	9320000	0.241086
	PmChr05	9310000	9810000	0.329908
	PmChr05	9800000	10300000	0.238468
	PmChr05	10290000	10790000	0.249606
	PmChr05	10780000	11280000	0.245668
	PmChr05	11270000	11770000	0.332268
	PmChr05	11760000	12260000	0.237796
	PmChr05	12250000	12750000	0.33189
	PmChr05	12740000	13240000	0.4331
	PmChr05	13230000	13730000	0.36983
	PmChr05	13720000	14220000	0.400344
	PmChr05	14210000	14710000	0.413082
	PmChr05	14700000	15200000	0.363688
	PmChr05	15190000	15690000	0.561066
	PmChr05	15680000	16180000	0.596318
	PmChr05	16170000	16670000	0.620944
	PmChr05	16660000	17160000	0.718804
	PmChr05	17150000	17650000	0.623384
	PmChr05	17640000	18140000	0.503592
	PmChr05	18130000	18630000	0.57629
	PmChr05	18620000	19120000	0.522238
	PmChr05	19110000	19610000	0.701314
	PmChr05	19600000	20100000	0.582282
	PmChr05	20090000	20590000	0.64228
	PmChr05	20580000	21080000	0.636498
	PmChr05	21070000	21570000	0.20635
	PmChr05	21560000	22060000	0.632202
	PmChr05	22050000	22550000	0.621964
	PmChr05	22540000	23040000	0.599918
	PmChr05	23030000	23530000	0.766496
	PmChr05	23520000	24020000	0.823974
	PmChr05	24010000	24510000	0.766758
	PmChr05	24500000	25000000	0.78615
	PmChr05	24990000	25490000	0.747468
	PmChr05	25480000	25980000	0.718678
	PmChr05	25970000	26470000	0.700812
	PmChr05	26460000	26960000	0.699434
	PmChr05	26950000	27450000	0.806304
	PmChr05	27440000	27940000	0.791788
	PmChr05	27930000	28430000	0.264356
	PmChr05	28420000	28920000	0.844546
	PmChr05	28910000	29410000	0.828098
	PmChr05	29400000	29900000	0.785214
	PmChr05	29890000	30390000	0.81296
	PmChr05	30380000	30880000	0.689024
	PmChr05	30870000	31370000	0.799426
	PmChr05	31360000	31860000	0.697782
	PmChr05	31850000	32350000	0.705876
	PmChr05	32340000	32840000	0.762718
	PmChr05	32830000	33330000	0.84637
	PmChr05	33320000	33820000	0.651706
	PmChr05	33810000	34310000	0.8349
	PmChr05	34300000	34800000	0.770386
	PmChr05	34790000	35290000	0.812804
	PmChr05	35280000	35780000	0.69486
	PmChr05	35770000	36270000	0.823644
	PmChr05	36260000	36760000	0.749106
	PmChr05	36750000	37250000	0.685402
	PmChr05	37240000	37740000	0.816116
	PmChr05	37730000	38230000	0.70194
	PmChr05	38220000	38720000	0.771564
	PmChr05	38710000	39210000	0.716676
	PmChr05	39200000	39700000	0.79021
	PmChr05	39690000	40190000	0.756962
	PmChr05	40180000	40680000	0.874748
	PmChr05	40670000	41170000	0.758606
	PmChr05	41160000	41660000	0.64474
	PmChr05	41650000	42150000	0.53987
	PmChr05	42140000	42640000	0.489948
	PmChr05	42630000	43130000	0.59277
	PmChr05	43120000	43620000	0.548926
	PmChr05	43610000	44110000	0.583922
	PmChr05	44100000	44600000	0.38319
	PmChr05	44590000	45090000	0.386988
	PmChr05	45080000	45580000	0.374058
	PmChr05	45570000	46070000	0.491412
	PmChr05	46060000	46560000	0.406248
	PmChr05	46550000	47050000	0.17667
	PmChr05	47040000	47540000	0.218226
	PmChr05	47530000	48030000	0.150662
	PmChr05	48020000	48520000	0.304994
	PmChr05	48510000	49010000	0.237934
	PmChr05	49000000	49500000	0.321786
	PmChr05	49490000	49990000	0.270024
	PmChr05	49980000	50480000	0.27969
	PmChr05	50470000	50970000	0.446482
	PmChr05	50960000	51460000	0.300642
	PmChr05	51450000	51950000	0.355366
	PmChr05	51940000	52440000	0.268404
	PmChr05	52430000	52930000	0.207556
	PmChr05	52920000	53420000	0
	PmChr05	53410000	53910000	0
	PmChr05	53900000	54400000	0
	PmChr05	54390000	54890000	0
	PmChr05	54880000	55380000	0
	PmChr05	55370000	55870000	0.083302
	PmChr05	55860000	56360000	0.352526
	PmChr05	56350000	56850000	0.28198
	PmChr05	56840000	56934218	0.090328
	PmChr07	0	500000	0.294332
	PmChr07	490000	990000	0.223892
	PmChr07	980000	1480000	0.407272
	PmChr07	1470000	1970000	0.3243
	PmChr07	1960000	2460000	0.278982
	PmChr07	2450000	2950000	0.374888
	PmChr07	2940000	3440000	0.365874
	PmChr07	3430000	3930000	0.258112
	PmChr07	3920000	4420000	0.404258
	PmChr07	4410000	4910000	0.367
	PmChr07	4900000	5400000	0.463896
	PmChr07	5390000	5890000	0.334546
	PmChr07	5880000	6380000	0.347944
	PmChr07	6370000	6870000	0.506214
	PmChr07	6860000	7360000	0.473844
	PmChr07	7350000	7850000	0.603326
	PmChr07	7840000	8340000	0.48386
	PmChr07	8330000	8830000	0.631928
	PmChr07	8820000	9320000	0.586078
	PmChr07	9310000	9810000	0.612746
	PmChr07	9800000	10300000	0.483728
	PmChr07	10290000	10790000	0.658042
	PmChr07	10780000	11280000	0.497136
	PmChr07	11270000	11770000	0.59582
	PmChr07	11760000	12260000	0.732726
	PmChr07	12250000	12750000	0.63815
	PmChr07	12740000	13240000	0.698708
	PmChr07	13230000	13730000	0.64391
	PmChr07	13720000	14220000	0.75646
	PmChr07	14210000	14710000	0.796844
	PmChr07	14700000	15200000	0.69368
	PmChr07	15190000	15690000	0.81893
	PmChr07	15680000	16180000	0.6898
	PmChr07	16170000	16670000	0.782076
	PmChr07	16660000	17160000	0.782674
	PmChr07	17150000	17650000	0.733114
	PmChr07	17640000	18140000	0.718018
	PmChr07	18130000	18630000	0.688382
	PmChr07	18620000	19120000	0.73045
	PmChr07	19110000	19610000	0.655426
	PmChr07	19600000	20100000	0.755646
	PmChr07	20090000	20590000	0.723452
	PmChr07	20580000	21080000	0.837356
	PmChr07	21070000	21570000	0.857686
	PmChr07	21560000	22060000	0.686762
	PmChr07	22050000	22550000	0.625942
	PmChr07	22540000	23040000	0.671008
	PmChr07	23030000	23530000	0.746398
	PmChr07	23520000	24020000	0.731134
	PmChr07	24010000	24510000	0.649262
	PmChr07	24500000	25000000	0.675502
	PmChr07	24990000	25490000	0.63742
	PmChr07	25480000	25980000	0.651182
	PmChr07	25970000	26470000	0.8249
	PmChr07	26460000	26960000	0.713382
	PmChr07	26950000	27450000	0.627582
	PmChr07	27440000	27940000	0.80149
	PmChr07	27930000	28430000	0.811874
	PmChr07	28420000	28920000	0.65647
	PmChr07	28910000	29410000	0.604874
	PmChr07	29400000	29900000	0.58697
	PmChr07	29890000	30390000	0.549718
	PmChr07	30380000	30880000	0.583002
	PmChr07	30870000	31370000	0.441944
	PmChr07	31360000	31860000	0.407302
	PmChr07	31850000	32350000	0.44102
	PmChr07	32340000	32840000	0
	PmChr07	32830000	33330000	0.297058
	PmChr07	33320000	33820000	0.378866
	PmChr07	33810000	34310000	0.403904
	PmChr07	34300000	34800000	0.387442
	PmChr07	34790000	35290000	0.346848
	PmChr07	35280000	35780000	0.378332
	PmChr07	35770000	36270000	0.263982
	PmChr07	36260000	36760000	0.411108
	PmChr07	36750000	37250000	0.331856
	PmChr07	37240000	37740000	0.25625
	PmChr07	37730000	38230000	0.285584
	PmChr07	38220000	38720000	0.261216
	PmChr07	38710000	39210000	0.247052
	PmChr07	39200000	39700000	0.318264
	PmChr07	39690000	40190000	0.271954
	PmChr07	40180000	40680000	0.051638
	PmChr07	40670000	41170000	0.336656
	PmChr07	41160000	41660000	0.253598
	PmChr07	41650000	42150000	0.178652
	PmChr07	42140000	42640000	0.225946
	PmChr07	42630000	43130000	0.204536
	PmChr07	43120000	43620000	0.230258
	PmChr07	43610000	44110000	0.384164
	PmChr07	44100000	44600000	0.180316
	PmChr07	44590000	45090000	0.26324
	PmChr07	45080000	45580000	0.260978
	PmChr07	45570000	46070000	0.267272
	PmChr07	46060000	46560000	0.29702
	PmChr07	46550000	47050000	0.270334
	PmChr07	47040000	47540000	0.241268
	PmChr07	47530000	48030000	0.238154
	PmChr07	48020000	48520000	0.19692
	PmChr07	48510000	49010000	0.182028
	PmChr07	49000000	49500000	0.18585
	PmChr07	49490000	49990000	0.292664
	PmChr07	49980000	50480000	0.206832
	PmChr07	50470000	50970000	0.27156
	PmChr07	50960000	51460000	0.89596
	PmChr07	51450000	51950000	0.34186
	PmChr07	51940000	52440000	0
	PmChr07	52430000	52930000	0
	PmChr07	52920000	53420000	0
	PmChr07	53410000	53910000	0.091134
	PmChr07	53900000	54400000	0
	PmChr07	54390000	54759544	0.121788
	PmChr02	0	500000	0.178862
	PmChr02	490000	990000	0.185322
	PmChr02	980000	1480000	0.197372
	PmChr02	1470000	1970000	0.172446
	PmChr02	1960000	2460000	0.275908
	PmChr02	2450000	2950000	0.226992
	PmChr02	2940000	3440000	0.21538
	PmChr02	3430000	3930000	0.147404
	PmChr02	3920000	4420000	0.206702
	PmChr02	4410000	4910000	0.222112
	PmChr02	4900000	5400000	0.17751
	PmChr02	5390000	5890000	0.250062
	PmChr02	5880000	6380000	0.198818
	PmChr02	6370000	6870000	0.198438
	PmChr02	6860000	7360000	0.250128
	PmChr02	7350000	7850000	0.2616
	PmChr02	7840000	8340000	0.273996
	PmChr02	8330000	8830000	0.214838
	PmChr02	8820000	9320000	0.226178
	PmChr02	9310000	9810000	0.228992
	PmChr02	9800000	10300000	0.44599
	PmChr02	10290000	10790000	0.433234
	PmChr02	10780000	11280000	0.378598
	PmChr02	11270000	11770000	0.47721
	PmChr02	11760000	12260000	0.373332
	PmChr02	12250000	12750000	0.521628
	PmChr02	12740000	13240000	0.743304
	PmChr02	13230000	13730000	0.203564
	PmChr02	13720000	14220000	0.436528
	PmChr02	14210000	14710000	0.653958
	PmChr02	14700000	15200000	0.63845
	PmChr02	15190000	15690000	0.767962
	PmChr02	15680000	16180000	0.699882
	PmChr02	16170000	16670000	0.815224
	PmChr02	16660000	17160000	0.67321
	PmChr02	17150000	17650000	0.780636
	PmChr02	17640000	18140000	0.64853
	PmChr02	18130000	18630000	0.843742
	PmChr02	18620000	19120000	0.753658
	PmChr02	19110000	19610000	0.791132
	PmChr02	19600000	20100000	0.832792
	PmChr02	20090000	20590000	0.86888
	PmChr02	20580000	21080000	0.762138
	PmChr02	21070000	21570000	0.789158
	PmChr02	21560000	22060000	0.782266
	PmChr02	22050000	22550000	0.777258
	PmChr02	22540000	23040000	0.728256
	PmChr02	23030000	23530000	0.890698
	PmChr02	23520000	24020000	0.907458
	PmChr02	24010000	24510000	0.86174
	PmChr02	24500000	25000000	0.800998
	PmChr02	24990000	25490000	0.790974
	PmChr02	25480000	25980000	0.727192
	PmChr02	25970000	26470000	0.751616
	PmChr02	26460000	26960000	0.733612
	PmChr02	26950000	27450000	0.72299
	PmChr02	27440000	27940000	0.78938
	PmChr02	27930000	28430000	0.882784
	PmChr02	28420000	28920000	0.650214
	PmChr02	28910000	29410000	0.562106
	PmChr02	29400000	29900000	0.602904
	PmChr02	29890000	30390000	0.603094
	PmChr02	30380000	30880000	0.711072
	PmChr02	30870000	31370000	0.453056
	PmChr02	31360000	31860000	0.375476
	PmChr02	31850000	32350000	0.448816
	PmChr02	32340000	32840000	0.373594
	PmChr02	32830000	33330000	0.372884
	PmChr02	33320000	33820000	0.276874
	PmChr02	33810000	34310000	0.303482
	PmChr02	34300000	34800000	0.304346
	PmChr02	34790000	35290000	0.265596
	PmChr02	35280000	35780000	0.227266
	PmChr02	35770000	36270000	0.290292
	PmChr02	36260000	36760000	0.265146
	PmChr02	36750000	37250000	0.248798
	PmChr02	37240000	37740000	0.167434
	PmChr02	37730000	38230000	0.187302
	PmChr02	38220000	38720000	0.138334
	PmChr02	38710000	39210000	0.17606
	PmChr02	39200000	39700000	0.14442
	PmChr02	39690000	40190000	0.192392
	PmChr02	40180000	40680000	0.147894
	PmChr02	40670000	41170000	0.23838
	PmChr02	41160000	41660000	0.011116
	PmChr02	41650000	42150000	0.201042
	PmChr02	42140000	42640000	0.168868
	PmChr02	42630000	43130000	0.150326
	PmChr02	43120000	43620000	0.151658
	PmChr02	43610000	44110000	0.229702
	PmChr02	44100000	44600000	0.233596
	PmChr02	44590000	45090000	0.145774
	PmChr02	45080000	45580000	0.169904
	PmChr02	45570000	46070000	0.17097
	PmChr02	46060000	46560000	0.158368
	PmChr02	46550000	47050000	0.221706
	PmChr02	47040000	47540000	0.160658
	PmChr02	47530000	48030000	0.15285
	PmChr02	48020000	48520000	0.127534
	PmChr02	48510000	49010000	0.169022
	PmChr02	49000000	49500000	0.286678
	PmChr02	49490000	49990000	0.365118
	PmChr02	49980000	50480000	0.157106
	PmChr02	50470000	50970000	0.134608
	PmChr02	50960000	51460000	0.180444
	PmChr02	51450000	51950000	0.152702
	PmChr02	51940000	52440000	0.282784
	PmChr02	52430000	52930000	0.27769
	PmChr02	52920000	53420000	0.153758
	PmChr02	53410000	53821721	0.173152
	PmChr09	0	500000	0.22887
	PmChr09	490000	990000	0.333698
	PmChr09	980000	1480000	0.27573
	PmChr09	1470000	1970000	0.315568
	PmChr09	1960000	2460000	0.24468
	PmChr09	2450000	2950000	0.334602
	PmChr09	2940000	3440000	0.284896
	PmChr09	3430000	3930000	0.243364
	PmChr09	3920000	4420000	0.285828
	PmChr09	4410000	4910000	0.3026
	PmChr09	4900000	5400000	0.395494
	PmChr09	5390000	5890000	0.30155
	PmChr09	5880000	6380000	0.140396
	PmChr09	6370000	6870000	0.414288
	PmChr09	6860000	7360000	0.347578
	PmChr09	7350000	7850000	0.462972
	PmChr09	7840000	8340000	0.52664
	PmChr09	8330000	8830000	0.583524
	PmChr09	8820000	9320000	0.61938
	PmChr09	9310000	9810000	0.598294
	PmChr09	9800000	10300000	0.513798
	PmChr09	10290000	10790000	0.75446
	PmChr09	10780000	11280000	0.699434
	PmChr09	11270000	11770000	0.727104
	PmChr09	11760000	12260000	0.65065
	PmChr09	12250000	12750000	0.722318
	PmChr09	12740000	13240000	0.682318
	PmChr09	13230000	13730000	0.777146
	PmChr09	13720000	14220000	0.696316
	PmChr09	14210000	14710000	0.771856
	PmChr09	14700000	15200000	0.689416
	PmChr09	15190000	15690000	0.782196
	PmChr09	15680000	16180000	0.811382
	PmChr09	16170000	16670000	0.633084
	PmChr09	16660000	17160000	0.259326
	PmChr09	17150000	17650000	0.74342
	PmChr09	17640000	18140000	0.793318
	PmChr09	18130000	18630000	0.649818
	PmChr09	18620000	19120000	0.733856
	PmChr09	19110000	19610000	0.811184
	PmChr09	19600000	20100000	0.750016
	PmChr09	20090000	20590000	0.748958
	PmChr09	20580000	21080000	0.760762
	PmChr09	21070000	21570000	0.7115
	PmChr09	21560000	22060000	0.70225
	PmChr09	22050000	22550000	0.683602
	PmChr09	22540000	23040000	0.709924
	PmChr09	23030000	23530000	0.726086
	PmChr09	23520000	24020000	0.712474
	PmChr09	24010000	24510000	0.777218
	PmChr09	24500000	25000000	0.792652
	PmChr09	24990000	25490000	0.74614
	PmChr09	25480000	25980000	0.719926
	PmChr09	25970000	26470000	0.512522
	PmChr09	26460000	26960000	0.679166
	PmChr09	26950000	27450000	0.77013
	PmChr09	27440000	27940000	0.730796
	PmChr09	27930000	28430000	0.62893
	PmChr09	28420000	28920000	0.756146
	PmChr09	28910000	29410000	0.801342
	PmChr09	29400000	29900000	0.845656
	PmChr09	29890000	30390000	0.778218
	PmChr09	30380000	30880000	0.716834
	PmChr09	30870000	31370000	0.671614
	PmChr09	31360000	31860000	0.728312
	PmChr09	31850000	32350000	0.776984
	PmChr09	32340000	32840000	0.846812
	PmChr09	32830000	33330000	0.710298
	PmChr09	33320000	33820000	0.710222
	PmChr09	33810000	34310000	0.60385
	PmChr09	34300000	34800000	0.748836
	PmChr09	34790000	35290000	0.708354
	PmChr09	35280000	35780000	0.770876
	PmChr09	35770000	36270000	0.808022
	PmChr09	36260000	36760000	0.833984
	PmChr09	36750000	37250000	0.826846
	PmChr09	37240000	37740000	0.666232
	PmChr09	37730000	38230000	0.620084
	PmChr09	38220000	38720000	0.67348
	PmChr09	38710000	39210000	0.619844
	PmChr09	39200000	39700000	0.5587
	PmChr09	39690000	40190000	0.602904
	PmChr09	40180000	40680000	0.551416
	PmChr09	40670000	41170000	0.466576
	PmChr09	41160000	41660000	0.548084
	PmChr09	41650000	42150000	0.559776
	PmChr09	42140000	42640000	0.597588
	PmChr09	42630000	43130000	0.485278
	PmChr09	43120000	43620000	0.468994
	PmChr09	43610000	44110000	0.366842
	PmChr09	44100000	44600000	0.448198
	PmChr09	44590000	45090000	0.139524
	PmChr09	45080000	45580000	0.287366
	PmChr09	45570000	46070000	0.291162
	PmChr09	46060000	46560000	0.293748
	PmChr09	46550000	47050000	0.217894
	PmChr09	47040000	47540000	0.416924
	PmChr09	47530000	48030000	0.228818
	PmChr09	48020000	48520000	0.320548
	PmChr09	48510000	49010000	0.409468
	PmChr09	49000000	49500000	0.274916
	PmChr09	49490000	49990000	0.306584
	PmChr09	49980000	50480000	0.323634
	PmChr09	50470000	50970000	0.256164
	PmChr09	50960000	51032733	0.049848
	PmChr11	0	500000	0.532614
	PmChr11	490000	990000	0.29527
	PmChr11	980000	1480000	0.393388
	PmChr11	1470000	1970000	0.457572
	PmChr11	1960000	2460000	0.341172
	PmChr11	2450000	2950000	0.379524
	PmChr11	2940000	3440000	0.463314
	PmChr11	3430000	3930000	0.760194
	PmChr11	3920000	4420000	0.660264
	PmChr11	4410000	4910000	0.639006
	PmChr11	4900000	5400000	0.709994
	PmChr11	5390000	5890000	0.810644
	PmChr11	5880000	6380000	0.772056
	PmChr11	6370000	6870000	0.672538
	PmChr11	6860000	7360000	0.784438
	PmChr11	7350000	7850000	0.79885
	PmChr11	7840000	8340000	0.861086
	PmChr11	8330000	8830000	0.803058
	PmChr11	8820000	9320000	0.667998
	PmChr11	9310000	9810000	0.72413
	PmChr11	9800000	10300000	0.626372
	PmChr11	10290000	10790000	0.831634
	PmChr11	10780000	11280000	0.79645
	PmChr11	11270000	11770000	0.752286
	PmChr11	11760000	12260000	0.862356
	PmChr11	12250000	12750000	0.772684
	PmChr11	12740000	13240000	0.793536
	PmChr11	13230000	13730000	0.869598
	PmChr11	13720000	14220000	0.822322
	PmChr11	14210000	14710000	0.73877
	PmChr11	14700000	15200000	0.761672
	PmChr11	15190000	15690000	0.577276
	PmChr11	15680000	16180000	0.678632
	PmChr11	16170000	16670000	0.325902
	PmChr11	16660000	17160000	0.707626
	PmChr11	17150000	17650000	0.56879
	PmChr11	17640000	18140000	0.552838
	PmChr11	18130000	18630000	0.479962
	PmChr11	18620000	19120000	0.45509
	PmChr11	19110000	19610000	0.438508
	PmChr11	19600000	20100000	0.379658
	PmChr11	20090000	20590000	0.290136
	PmChr11	20580000	21080000	0.151596
	PmChr11	21070000	21570000	0.304748
	PmChr11	21560000	22060000	0.218454
	PmChr11	22050000	22550000	0.155928
	PmChr11	22540000	23040000	0.234964
	PmChr11	23030000	23530000	0.4348
	PmChr11	23520000	24020000	0.568164
	PmChr11	24010000	24510000	0.343282
	PmChr11	24500000	25000000	0.250738
	PmChr11	24990000	25490000	0.243092
	PmChr11	25480000	25980000	0.254704
	PmChr11	25970000	26470000	0.266794
	PmChr11	26460000	26960000	0.252768
	PmChr11	26950000	27450000	0.297618
	PmChr11	27440000	27940000	0.755842
	PmChr11	27930000	28430000	0.660484
	PmChr11	28420000	28920000	0.729988
	PmChr11	28910000	29410000	0.345858
	PmChr11	29400000	29900000	0.6646
	PmChr11	29890000	30390000	0.534564
	PmChr11	30380000	30880000	0.663584
	PmChr11	30870000	31370000	0.443516
	PmChr11	31360000	31860000	0.12085
	PmChr11	31850000	32350000	0.584506
	PmChr11	32340000	32840000	0.776512
	PmChr11	32830000	33330000	0.664906
	PmChr11	33320000	33820000	0.671978
	PmChr11	33810000	34310000	0.719506
	PmChr11	34300000	34800000	0.668618
	PmChr11	34790000	35290000	0.739114
	PmChr11	35280000	35780000	0.667944
	PmChr11	35770000	36270000	0.702818
	PmChr11	36260000	36760000	0.668196
	PmChr11	36750000	37250000	0.579468
	PmChr11	37240000	37740000	0.552482
	PmChr11	37730000	38230000	0.562582
	PmChr11	38220000	38720000	0.418094
	PmChr11	38710000	39210000	0.622074
	PmChr11	39200000	39700000	0.469072
	PmChr11	39690000	40190000	0.37968
	PmChr11	40180000	40680000	0.37814
	PmChr11	40670000	41170000	0.565132
	PmChr11	41160000	41660000	0.686056
	PmChr11	41650000	42150000	0.732506
	PmChr11	42140000	42640000	0.776088
	PmChr11	42630000	43130000	0.486118
	PmChr11	43120000	43620000	0.515826
	PmChr11	43610000	44110000	0.664612
	PmChr11	44100000	44600000	0.815424
	PmChr11	44590000	45090000	0.79188
	PmChr11	45080000	45580000	0.563642
	PmChr11	45570000	46070000	0.457076
	PmChr11	46060000	46560000	0.729262
	PmChr11	46550000	47050000	0.600746
	PmChr11	47040000	47540000	0.766544
	PmChr11	47530000	48030000	0.637904
	PmChr11	48020000	48520000	0.55392
	PmChr11	48510000	49010000	0.412594
	PmChr11	49000000	49500000	0.503714
	PmChr11	49490000	49540115	0.07177
	PmChr13	0	500000	0.340042
	PmChr13	490000	990000	0.233012
	PmChr13	980000	1480000	0.301258
	PmChr13	1470000	1970000	0.423356
	PmChr13	1960000	2460000	0.40787
	PmChr13	2450000	2950000	0.431456
	PmChr13	2940000	3440000	0.334648
	PmChr13	3430000	3930000	0.304614
	PmChr13	3920000	4420000	0.415288
	PmChr13	4410000	4910000	0.67284
	PmChr13	4900000	5400000	0.596308
	PmChr13	5390000	5890000	0.475958
	PmChr13	5880000	6380000	0.536618
	PmChr13	6370000	6870000	0.588744
	PmChr13	6860000	7360000	0.542296
	PmChr13	7350000	7850000	0.538592
	PmChr13	7840000	8340000	0.79299
	PmChr13	8330000	8830000	0.418392
	PmChr13	8820000	9320000	0.19503
	PmChr13	9310000	9810000	0.55417
	PmChr13	9800000	10300000	0.546954
	PmChr13	10290000	10790000	0.573916
	PmChr13	10780000	11280000	0.571914
	PmChr13	11270000	11770000	0.630814
	PmChr13	11760000	12260000	0.661362
	PmChr13	12250000	12750000	0.549408
	PmChr13	12740000	13240000	0.573362
	PmChr13	13230000	13730000	0.89165
	PmChr13	13720000	14220000	0.740432
	PmChr13	14210000	14710000	0.832804
	PmChr13	14700000	15200000	0.661118
	PmChr13	15190000	15690000	0.8011
	PmChr13	15680000	16180000	0.785658
	PmChr13	16170000	16670000	0.776132
	PmChr13	16660000	17160000	0.768842
	PmChr13	17150000	17650000	0.840396
	PmChr13	17640000	18140000	0.752488
	PmChr13	18130000	18630000	0.709908
	PmChr13	18620000	19120000	0.657042
	PmChr13	19110000	19610000	0.79195
	PmChr13	19600000	20100000	0.801484
	PmChr13	20090000	20590000	0.854328
	PmChr13	20580000	21080000	0.725364
	PmChr13	21070000	21570000	0.714998
	PmChr13	21560000	22060000	0.78626
	PmChr13	22050000	22550000	0.340458
	PmChr13	22540000	23040000	0.75765
	PmChr13	23030000	23530000	0.783256
	PmChr13	23520000	24020000	0.76358
	PmChr13	24010000	24510000	0.789814
	PmChr13	24500000	25000000	0.727598
	PmChr13	24990000	25490000	0.489764
	PmChr13	25480000	25980000	0.721884
	PmChr13	25970000	26470000	0.73278
	PmChr13	26460000	26960000	0.74999
	PmChr13	26950000	27450000	0.638496
	PmChr13	27440000	27940000	0.707988
	PmChr13	27930000	28430000	0.54641
	PmChr13	28420000	28920000	0.622482
	PmChr13	28910000	29410000	0.76014
	PmChr13	29400000	29900000	0.583644
	PmChr13	29890000	30390000	0.624848
	PmChr13	30380000	30880000	0.761326
	PmChr13	30870000	31370000	0.706076
	PmChr13	31360000	31860000	0.583408
	PmChr13	31850000	32350000	0.615374
	PmChr13	32340000	32840000	0.582628
	PmChr13	32830000	33330000	0.611432
	PmChr13	33320000	33820000	0.447146
	PmChr13	33810000	34310000	0.449504
	PmChr13	34300000	34800000	0.25328
	PmChr13	34790000	35290000	0.2502
	PmChr13	35280000	35780000	0.179284
	PmChr13	35770000	36270000	0.164356
	PmChr13	36260000	36760000	0.174428
	PmChr13	36750000	37250000	0.19966
	PmChr13	37240000	37740000	0.239468
	PmChr13	37730000	38230000	0.742618
	PmChr13	38220000	38720000	0.61982
	PmChr13	38710000	39210000	0.403554
	PmChr13	39200000	39700000	0.398766
	PmChr13	39690000	40190000	0.302532
	PmChr13	40180000	40680000	0.364296
	PmChr13	40670000	41170000	0.315934
	PmChr13	41160000	41660000	0.337784
	PmChr13	41650000	42150000	0.351828
	PmChr13	42140000	42640000	0.292692
	PmChr13	42630000	43130000	0.239156
	PmChr13	43120000	43620000	0.336508
	PmChr13	43610000	44110000	0.556498
	PmChr13	44100000	44600000	0.202538
	PmChr13	44590000	45090000	0.319618
	PmChr13	45080000	45580000	0.260382
	PmChr13	45570000	46070000	0.197648
	PmChr13	46060000	46560000	0.38729
	PmChr13	46550000	46661915	0.122014
	PmChr06	0	500000	0.468606
	PmChr06	490000	990000	0.338352
	PmChr06	980000	1480000	0.368018
	PmChr06	1470000	1970000	0.265732
	PmChr06	1960000	2460000	0.3382
	PmChr06	2450000	2950000	0.363498
	PmChr06	2940000	3440000	0.26049
	PmChr06	3430000	3930000	0.353138
	PmChr06	3920000	4420000	0.286972
	PmChr06	4410000	4910000	0.529328
	PmChr06	4900000	5400000	0.403354
	PmChr06	5390000	5890000	0.36548
	PmChr06	5880000	6380000	0.250126
	PmChr06	6370000	6870000	0.25921
	PmChr06	6860000	7360000	0.43266
	PmChr06	7350000	7850000	0.258356
	PmChr06	7840000	8340000	0.23901
	PmChr06	8330000	8830000	0.26484
	PmChr06	8820000	9320000	0.197614
	PmChr06	9310000	9810000	0.259434
	PmChr06	9800000	10300000	0.230722
	PmChr06	10290000	10790000	0.205508
	PmChr06	10780000	11280000	0.183516
	PmChr06	11270000	11770000	0.362964
	PmChr06	11760000	12260000	0.311392
	PmChr06	12250000	12750000	0.295302
	PmChr06	12740000	13240000	0.193016
	PmChr06	13230000	13730000	0.213418
	PmChr06	13720000	14220000	0.256494
	PmChr06	14210000	14710000	0.253288
	PmChr06	14700000	15200000	0.28447
	PmChr06	15190000	15690000	0.247272
	PmChr06	15680000	16180000	0.264172
	PmChr06	16170000	16670000	0.297586
	PmChr06	16660000	17160000	0.24214
	PmChr06	17150000	17650000	0.343254
	PmChr06	17640000	18140000	0.424002
	PmChr06	18130000	18630000	0.62307
	PmChr06	18620000	19120000	0.44007
	PmChr06	19110000	19610000	0.481178
	PmChr06	19600000	20100000	0.526428
	PmChr06	20090000	20590000	0.534852
	PmChr06	20580000	21080000	0.576284
	PmChr06	21070000	21570000	0.639816
	PmChr06	21560000	22060000	0.580314
	PmChr06	22050000	22550000	0
	PmChr06	22540000	23040000	0.458194
	PmChr06	23030000	23530000	0.753786
	PmChr06	23520000	24020000	0.712274
	PmChr06	24010000	24510000	0.798292
	PmChr06	24500000	25000000	0.732612
	PmChr06	24990000	25490000	0.725556
	PmChr06	25480000	25980000	0.842644
	PmChr06	25970000	26470000	0.795368
	PmChr06	26460000	26960000	0.686054
	PmChr06	26950000	27450000	0.85472
	PmChr06	27440000	27940000	0.645556
	PmChr06	27930000	28430000	0.790538
	PmChr06	28420000	28920000	0.780734
	PmChr06	28910000	29410000	0.654762
	PmChr06	29400000	29900000	0.757396
	PmChr06	29890000	30390000	0.795796
	PmChr06	30380000	30880000	0.853446
	PmChr06	30870000	31370000	0.774666
	PmChr06	31360000	31860000	0.681702
	PmChr06	31850000	32350000	0.730014
	PmChr06	32340000	32840000	0.542994
	PmChr06	32830000	33330000	0.594634
	PmChr06	33320000	33820000	0.756918
	PmChr06	33810000	34310000	0.611772
	PmChr06	34300000	34800000	0.648868
	PmChr06	34790000	35290000	0.760396
	PmChr06	35280000	35780000	0.548984
	PmChr06	35770000	36270000	0.413026
	PmChr06	36260000	36760000	0.50247
	PmChr06	36750000	37250000	0.389968
	PmChr06	37240000	37740000	0.42452
	PmChr06	37730000	38230000	0.377428
	PmChr06	38220000	38720000	0.284438
	PmChr06	38710000	39210000	0.279276
	PmChr06	39200000	39700000	0.31516
	PmChr06	39690000	40190000	0.271782
	PmChr06	40180000	40680000	0.236264
	PmChr06	40670000	41170000	0.21256
	PmChr06	41160000	41660000	0.297376
	PmChr06	41650000	42150000	0.372248
	PmChr06	42140000	42640000	0.259258
	PmChr06	42630000	43130000	0.34657
	PmChr06	43120000	43620000	0.266994
	PmChr06	43610000	43720407	0.084244
	PmChr08	0	500000	0.464934
	PmChr08	490000	990000	0.219794
	PmChr08	980000	1480000	0.220722
	PmChr08	1470000	1970000	0.382984
	PmChr08	1960000	2460000	0.182634
	PmChr08	2450000	2950000	0.207672
	PmChr08	2940000	3440000	0.205102
	PmChr08	3430000	3930000	0.170306
	PmChr08	3920000	4420000	0.296818
	PmChr08	4410000	4910000	0.238234
	PmChr08	4900000	5400000	0.144776
	PmChr08	5390000	5890000	0.217886
	PmChr08	5880000	6380000	0.263464
	PmChr08	6370000	6870000	0.256584
	PmChr08	6860000	7360000	0.300982
	PmChr08	7350000	7850000	0.217634
	PmChr08	7840000	8340000	0.322696
	PmChr08	8330000	8830000	0.483424
	PmChr08	8820000	9320000	0.33844
	PmChr08	9310000	9810000	0.354522
	PmChr08	9800000	10300000	0.45514
	PmChr08	10290000	10790000	0.593208
	PmChr08	10780000	11280000	0.641726
	PmChr08	11270000	11770000	0.56936
	PmChr08	11760000	12260000	0.51192
	PmChr08	12250000	12750000	0.658214
	PmChr08	12740000	13240000	0.802544
	PmChr08	13230000	13730000	0.628058
	PmChr08	13720000	14220000	0.742438
	PmChr08	14210000	14710000	0.746986
	PmChr08	14700000	15200000	0.73945
	PmChr08	15190000	15690000	0.751372
	PmChr08	15680000	16180000	0.72151
	PmChr08	16170000	16670000	0.343554
	PmChr08	16660000	17160000	0.735704
	PmChr08	17150000	17650000	0.875404
	PmChr08	17640000	18140000	0.930082
	PmChr08	18130000	18630000	0.899896
	PmChr08	18620000	19120000	0.718784
	PmChr08	19110000	19610000	0.741196
	PmChr08	19600000	20100000	0.78605
	PmChr08	20090000	20590000	0.850246
	PmChr08	20580000	21080000	0.721228
	PmChr08	21070000	21570000	0.730672
	PmChr08	21560000	22060000	0.841538
	PmChr08	22050000	22550000	0.72749
	PmChr08	22540000	23040000	0.73324
	PmChr08	23030000	23530000	0.813318
	PmChr08	23520000	24020000	0.805806
	PmChr08	24010000	24510000	0.663506
	PmChr08	24500000	25000000	0.75354
	PmChr08	24990000	25490000	0.73665
	PmChr08	25480000	25980000	0.86263
	PmChr08	25970000	26470000	0.75455
	PmChr08	26460000	26960000	0.897846
	PmChr08	26950000	27450000	0.761592
	PmChr08	27440000	27940000	0.42773
	PmChr08	27930000	28430000	0.786596
	PmChr08	28420000	28920000	0.854912
	PmChr08	28910000	29410000	0.845356
	PmChr08	29400000	29900000	0.572114
	PmChr08	29890000	30390000	0.689308
	PmChr08	30380000	30880000	0.493628
	PmChr08	30870000	31370000	0.510446
	PmChr08	31360000	31860000	0.471946
	PmChr08	31850000	32350000	0.382638
	PmChr08	32340000	32840000	0.541306
	PmChr08	32830000	33330000	0.337234
	PmChr08	33320000	33820000	0.3347
	PmChr08	33810000	34310000	0.279532
	PmChr08	34300000	34800000	0.204118
	PmChr08	34790000	35290000	0.228152
	PmChr08	35280000	35780000	0.30185
	PmChr08	35770000	36270000	0.229348
	PmChr08	36260000	36760000	0.178998
	PmChr08	36750000	37250000	0.240758
	PmChr08	37240000	37740000	0.20047
	PmChr08	37730000	38230000	0.205176
	PmChr08	38220000	38720000	0.21183
	PmChr08	38710000	39210000	0.245362
	PmChr08	39200000	39700000	0.265078
	PmChr08	39690000	40190000	0.192288
	PmChr08	40180000	40680000	0.128958
	PmChr08	40670000	41170000	0.22264
	PmChr08	41160000	41660000	0.171864
	PmChr08	41650000	42150000	0.195252
	PmChr08	42140000	42640000	0.222562
	PmChr08	42630000	43130000	0.175324
	PmChr08	43120000	43620000	0.196276
	PmChr08	43610000	43632214	0.039556
	PmChr04	0	500000	0.28311
	PmChr04	490000	990000	0.455788
	PmChr04	980000	1480000	0.4355
	PmChr04	1470000	1970000	0.31363
	PmChr04	1960000	2460000	0.312344
	PmChr04	2450000	2950000	0.29333
	PmChr04	2940000	3440000	0.198296
	PmChr04	3430000	3930000	0
	PmChr04	3920000	4420000	0.12961
	PmChr04	4410000	4910000	0.14382
	PmChr04	4900000	5400000	0.280584
	PmChr04	5390000	5890000	0.278362
	PmChr04	5880000	6380000	0.257988
	PmChr04	6370000	6870000	0.280118
	PmChr04	6860000	7360000	0.348354
	PmChr04	7350000	7850000	0.295178
	PmChr04	7840000	8340000	0.223472
	PmChr04	8330000	8830000	0.539502
	PmChr04	8820000	9320000	0.462904
	PmChr04	9310000	9810000	0.56546
	PmChr04	9800000	10300000	0.487894
	PmChr04	10290000	10790000	0.552924
	PmChr04	10780000	11280000	0.357678
	PmChr04	11270000	11770000	0.65323
	PmChr04	11760000	12260000	0.595374
	PmChr04	12250000	12750000	0.60873
	PmChr04	12740000	13240000	0.779302
	PmChr04	13230000	13730000	0.717734
	PmChr04	13720000	14220000	0.770634
	PmChr04	14210000	14710000	0.677324
	PmChr04	14700000	15200000	0.61706
	PmChr04	15190000	15690000	0.633568
	PmChr04	15680000	16180000	0.6648
	PmChr04	16170000	16670000	0.725016
	PmChr04	16660000	17160000	0.898672
	PmChr04	17150000	17650000	0.762388
	PmChr04	17640000	18140000	0.85302
	PmChr04	18130000	18630000	0.86445
	PmChr04	18620000	19120000	0.573654
	PmChr04	19110000	19610000	0.794126
	PmChr04	19600000	20100000	0.721972
	PmChr04	20090000	20590000	0.69558
	PmChr04	20580000	21080000	0.772732
	PmChr04	21070000	21570000	0.646058
	PmChr04	21560000	22060000	0.737232
	PmChr04	22050000	22550000	0.85377
	PmChr04	22540000	23040000	0.451204
	PmChr04	23030000	23530000	0.237956
	PmChr04	23520000	24020000	0.30632
	PmChr04	24010000	24510000	0.323624
	PmChr04	24500000	25000000	0.079208
	PmChr04	24990000	25490000	0.255578
	PmChr04	25480000	25980000	0.371132
	PmChr04	25970000	26470000	0.412706
	PmChr04	26460000	26960000	0.488362
	PmChr04	26950000	27450000	0.573124
	PmChr04	27440000	27940000	0.418476
	PmChr04	27930000	28430000	0.510632
	PmChr04	28420000	28920000	0.515688
	PmChr04	28910000	29410000	0.486732
	PmChr04	29400000	29900000	0.471004
	PmChr04	29890000	30390000	0.45809
	PmChr04	30380000	30880000	0.377096
	PmChr04	30870000	31370000	0.254684
	PmChr04	31360000	31860000	0.263274
	PmChr04	31850000	32350000	0.185394
	PmChr04	32340000	32840000	0.228958
	PmChr04	32830000	33330000	0.205686
	PmChr04	33320000	33820000	0.153228
	PmChr04	33810000	34310000	0.167052
	PmChr04	34300000	34800000	0.221322
	PmChr04	34790000	35290000	0.222362
	PmChr04	35280000	35780000	0.157818
	PmChr04	35770000	36270000	0.233236
	PmChr04	36260000	36760000	0.192496
	PmChr04	36750000	37250000	0.159502
	PmChr04	37240000	37740000	0.255874
	PmChr04	37730000	38230000	0.295904
	PmChr04	38220000	38720000	0.28481
	PmChr04	38710000	39210000	0.163302
	PmChr04	39200000	39700000	0.16308
	PmChr04	39690000	40190000	0.183048
	PmChr04	40180000	40680000	0.213164
	PmChr04	40670000	41170000	0.143456
	PmChr04	41160000	41660000	0.155702
	PmChr04	41650000	42150000	0.195744
	PmChr04	42140000	42640000	0.173714
	PmChr04	42630000	43130000	0.193292
	PmChr04	43120000	43575051	0.320412
	PmChr12	0	500000	0.443616
	PmChr12	490000	990000	0.141982
	PmChr12	980000	1480000	0.16856
	PmChr12	1470000	1970000	0.210822
	PmChr12	1960000	2460000	0.239662
	PmChr12	2450000	2950000	0.211374
	PmChr12	2940000	3440000	0.172462
	PmChr12	3430000	3930000	0.217472
	PmChr12	3920000	4420000	0.25246
	PmChr12	4410000	4910000	0.189346
	PmChr12	4900000	5400000	0.275232
	PmChr12	5390000	5890000	0.254354
	PmChr12	5880000	6380000	0.275322
	PmChr12	6370000	6870000	0.48007
	PmChr12	6860000	7360000	0.362854
	PmChr12	7350000	7850000	0.350288
	PmChr12	7840000	8340000	0.466234
	PmChr12	8330000	8830000	0.508964
	PmChr12	8820000	9320000	0.558266
	PmChr12	9310000	9810000	0.644638
	PmChr12	9800000	10300000	0.603512
	PmChr12	10290000	10790000	0.252106
	PmChr12	10780000	11280000	0
	PmChr12	11270000	11770000	0
	PmChr12	11760000	12260000	0
	PmChr12	12250000	12750000	0.195
	PmChr12	12740000	13240000	0.629728
	PmChr12	13230000	13730000	0.59619
	PmChr12	13720000	14220000	0.663718
	PmChr12	14210000	14710000	0.699566
	PmChr12	14700000	15200000	0.834448
	PmChr12	15190000	15690000	0.874272
	PmChr12	15680000	16180000	0.856724
	PmChr12	16170000	16670000	0.78691
	PmChr12	16660000	17160000	0.713358
	PmChr12	17150000	17650000	0.787276
	PmChr12	17640000	18140000	0.86346
	PmChr12	18130000	18630000	0.55073
	PmChr12	18620000	19120000	0.641676
	PmChr12	19110000	19610000	0.831258
	PmChr12	19600000	20100000	0.889758
	PmChr12	20090000	20590000	0.826732
	PmChr12	20580000	21080000	0.863434
	PmChr12	21070000	21570000	0.75034
	PmChr12	21560000	22060000	0.735308
	PmChr12	22050000	22550000	0.743072
	PmChr12	22540000	23040000	0.704266
	PmChr12	23030000	23530000	0.669136
	PmChr12	23520000	24020000	0.722452
	PmChr12	24010000	24510000	0.642308
	PmChr12	24500000	25000000	0.548492
	PmChr12	24990000	25490000	0.537796
	PmChr12	25480000	25980000	0.705956
	PmChr12	25970000	26470000	0.62773
	PmChr12	26460000	26960000	0.69363
	PmChr12	26950000	27450000	0.771182
	PmChr12	27440000	27940000	0.619742
	PmChr12	27930000	28430000	0.504838
	PmChr12	28420000	28920000	0.377594
	PmChr12	28910000	29410000	0.361838
	PmChr12	29400000	29900000	0.4402
	PmChr12	29890000	30390000	0.306668
	PmChr12	30380000	30880000	0.355384
	PmChr12	30870000	31370000	0.294274
	PmChr12	31360000	31860000	0.302592
	PmChr12	31850000	32350000	0.238832
	PmChr12	32340000	32840000	0.193574
	PmChr12	32830000	33330000	0.163864
	PmChr12	33320000	33820000	0.26645
	PmChr12	33810000	34310000	0.241426
	PmChr12	34300000	34800000	0.262216
	PmChr12	34790000	35290000	0.043648
	PmChr12	35280000	35780000	0.184126
	PmChr12	35770000	36270000	0.145154
	PmChr12	36260000	36760000	0.159392
	PmChr12	36750000	37250000	0.158494
	PmChr12	37240000	37740000	0.246762
	PmChr12	37730000	38230000	0.231044
	PmChr12	38220000	38720000	0.317564
	PmChr12	38710000	39210000	0.315478
	PmChr12	39200000	39700000	0.200732
	PmChr12	39690000	40190000	0.219328
	PmChr12	40180000	40680000	0.16131
	PmChr12	40670000	41170000	0.143526
	PmChr12	41160000	41660000	0.19321
	PmChr12	41650000	42150000	0.187534
	PmChr12	42140000	42378805	0.10831
	PmChr15	0	500000	0.657448
	PmChr15	490000	990000	0.657384
	PmChr15	980000	1480000	0.426926
	PmChr15	1470000	1970000	0.463742
	PmChr15	1960000	2460000	0.540816
	PmChr15	2450000	2950000	0.68979
	PmChr15	2940000	3440000	0.532892
	PmChr15	3430000	3930000	0.612962
	PmChr15	3920000	4420000	0.62833
	PmChr15	4410000	4910000	0.62292
	PmChr15	4900000	5400000	0.677022
	PmChr15	5390000	5890000	0.72646
	PmChr15	5880000	6380000	0.605426
	PmChr15	6370000	6870000	0.66948
	PmChr15	6860000	7360000	0.67771
	PmChr15	7350000	7850000	0.70235
	PmChr15	7840000	8340000	0.723468
	PmChr15	8330000	8830000	0.790074
	PmChr15	8820000	9320000	0.547866
	PmChr15	9310000	9810000	0.54911
	PmChr15	9800000	10300000	0.6401
	PmChr15	10290000	10790000	0.158608
	PmChr15	10780000	11280000	0.432792
	PmChr15	11270000	11770000	0.60585
	PmChr15	11760000	12260000	0.390096
	PmChr15	12250000	12750000	0.381474
	PmChr15	12740000	13240000	0.368342
	PmChr15	13230000	13730000	0.060714
	PmChr15	13720000	14220000	0.2987
	PmChr15	14210000	14710000	0.503048
	PmChr15	14700000	15200000	0.181134
	PmChr15	15190000	15690000	0.314982
	PmChr15	15680000	16180000	0.042924
	PmChr15	16170000	16670000	0.517708
	PmChr15	16660000	17160000	0.59481
	PmChr15	17150000	17650000	0.726438
	PmChr15	17640000	18140000	0.66487
	PmChr15	18130000	18630000	0.630784
	PmChr15	18620000	19120000	0.577158
	PmChr15	19110000	19610000	0.564844
	PmChr15	19600000	20100000	0.643366
	PmChr15	20090000	20590000	0.020248
	PmChr15	20580000	21080000	0.142272
	PmChr15	21070000	21570000	0.48108
	PmChr15	21560000	22060000	0.55278
	PmChr15	22050000	22550000	0.577012
	PmChr15	22540000	23040000	0.387928
	PmChr15	23030000	23530000	0.410044
	PmChr15	23520000	24020000	0.406802
	PmChr15	24010000	24510000	0.372342
	PmChr15	24500000	25000000	0.307638
	PmChr15	24990000	25490000	0.322056
	PmChr15	25480000	25980000	0.259228
	PmChr15	25970000	26470000	0.369328
	PmChr15	26460000	26960000	0.35137
	PmChr15	26950000	27450000	0.233644
	PmChr15	27440000	27940000	0.336206
	PmChr15	27930000	28430000	0.284996
	PmChr15	28420000	28920000	0.238958
	PmChr15	28910000	29410000	0.205236
	PmChr15	29400000	29900000	0.339428
	PmChr15	29890000	30390000	0.304612
	PmChr15	30380000	30880000	0.320134
	PmChr15	30870000	31370000	0.20391
	PmChr15	31360000	31860000	0.200996
	PmChr15	31850000	32350000	0
	PmChr15	32340000	32840000	0
	PmChr15	32830000	33330000	0.043074
	PmChr15	33320000	33820000	0.202452
	PmChr15	33810000	34310000	0.14179
	PmChr15	34300000	34800000	0.314378
	PmChr15	34790000	35290000	0.15413
	PmChr15	35280000	35780000	0.240926
	PmChr15	35770000	36270000	0.166852
	PmChr15	36260000	36760000	0.26474
	PmChr15	36750000	37250000	0.291746
	PmChr15	37240000	37740000	0.212316
	PmChr15	37730000	38230000	0.194198
	PmChr15	38220000	38720000	0.186664
	PmChr15	38710000	39210000	0.354526
	PmChr15	39200000	39700000	0.170982
	PmChr15	39690000	39901388	0.182602
	PmChr17	0	500000	0.231358
	PmChr17	490000	990000	0.28161
	PmChr17	980000	1480000	0.269622
	PmChr17	1470000	1970000	0.418304
	PmChr17	1960000	2460000	0.400088
	PmChr17	2450000	2950000	0.629996
	PmChr17	2940000	3440000	0.391558
	PmChr17	3430000	3930000	0.35845
	PmChr17	3920000	4420000	0.425722
	PmChr17	4410000	4910000	0.180828
	PmChr17	4900000	5400000	0.415902
	PmChr17	5390000	5890000	0.453414
	PmChr17	5880000	6380000	0.623152
	PmChr17	6370000	6870000	0.51514
	PmChr17	6860000	7360000	0.663518
	PmChr17	7350000	7850000	0.377058
	PmChr17	7840000	8340000	0
	PmChr17	8330000	8830000	0.558938
	PmChr17	8820000	9320000	0.809802
	PmChr17	9310000	9810000	0.653676
	PmChr17	9800000	10300000	0.765688
	PmChr17	10290000	10790000	0.55843
	PmChr17	10780000	11280000	0.154708
	PmChr17	11270000	11770000	0.604314
	PmChr17	11760000	12260000	0.706942
	PmChr17	12250000	12750000	0.687006
	PmChr17	12740000	13240000	0.69935
	PmChr17	13230000	13730000	0.735322
	PmChr17	13720000	14220000	0.678214
	PmChr17	14210000	14710000	0.78508
	PmChr17	14700000	15200000	0.679178
	PmChr17	15190000	15690000	0.70475
	PmChr17	15680000	16180000	0.728308
	PmChr17	16170000	16670000	0.78871
	PmChr17	16660000	17160000	0.770568
	PmChr17	17150000	17650000	0.798332
	PmChr17	17640000	18140000	0.76444
	PmChr17	18130000	18630000	0.846896
	PmChr17	18620000	19120000	0.59143
	PmChr17	19110000	19610000	0.38172
	PmChr17	19600000	20100000	0.698608
	PmChr17	20090000	20590000	0.781098
	PmChr17	20580000	21080000	0.700822
	PmChr17	21070000	21570000	0.72067
	PmChr17	21560000	22060000	0.749508
	PmChr17	22050000	22550000	0.735094
	PmChr17	22540000	23040000	0.77097
	PmChr17	23030000	23530000	0.782484
	PmChr17	23520000	24020000	0.774826
	PmChr17	24010000	24510000	0.545398
	PmChr17	24500000	25000000	0.761996
	PmChr17	24990000	25490000	0.823178
	PmChr17	25480000	25980000	0.694574
	PmChr17	25970000	26470000	0.804626
	PmChr17	26460000	26960000	0.699856
	PmChr17	26950000	27450000	0.710376
	PmChr17	27440000	27940000	0.629686
	PmChr17	27930000	28430000	0.669576
	PmChr17	28420000	28920000	0.751106
	PmChr17	28910000	29410000	0.711472
	PmChr17	29400000	29900000	0.810224
	PmChr17	29890000	30390000	0.661708
	PmChr17	30380000	30880000	0.70065
	PmChr17	30870000	31370000	0.566156
	PmChr17	31360000	31860000	0.684006
	PmChr17	31850000	32350000	0.655142
	PmChr17	32340000	32840000	0.659106
	PmChr17	32830000	33330000	0.541696
	PmChr17	33320000	33820000	0.489062
	PmChr17	33810000	34310000	0.54051
	PmChr17	34300000	34800000	0.564792
	PmChr17	34790000	35290000	0.505594
	PmChr17	35280000	35780000	0.397836
	PmChr17	35770000	36270000	0.401496
	PmChr17	36260000	36760000	0.557554
	PmChr17	36750000	37250000	0.497896
	PmChr17	37240000	37740000	0.380166
	PmChr17	37730000	38230000	0.467184
	PmChr17	38220000	38720000	0.336
	PmChr17	38710000	39210000	0.284194
	PmChr17	39200000	39340074	0.144186
	PmChr16	0	500000	0.598548
	PmChr16	490000	990000	0.539658
	PmChr16	980000	1480000	0.325624
	PmChr16	1470000	1970000	0.467474
	PmChr16	1960000	2460000	0.588462
	PmChr16	2450000	2950000	0.535974
	PmChr16	2940000	3440000	0.568378
	PmChr16	3430000	3930000	0.784086
	PmChr16	3920000	4420000	0.70092
	PmChr16	4410000	4910000	0.64369
	PmChr16	4900000	5400000	0.563384
	PmChr16	5390000	5890000	0.769992
	PmChr16	5880000	6380000	0.71778
	PmChr16	6370000	6870000	0.706898
	PmChr16	6860000	7360000	0.575066
	PmChr16	7350000	7850000	0.487594
	PmChr16	7840000	8340000	0.56688
	PmChr16	8330000	8830000	0.798418
	PmChr16	8820000	9320000	0.833494
	PmChr16	9310000	9810000	0.766896
	PmChr16	9800000	10300000	0.778694
	PmChr16	10290000	10790000	0.713752
	PmChr16	10780000	11280000	0.762316
	PmChr16	11270000	11770000	0.71116
	PmChr16	11760000	12260000	0.800112
	PmChr16	12250000	12750000	0.880458
	PmChr16	12740000	13240000	0.804046
	PmChr16	13230000	13730000	0.872122
	PmChr16	13720000	14220000	0.84568
	PmChr16	14210000	14710000	0.797474
	PmChr16	14700000	15200000	0.626824
	PmChr16	15190000	15690000	0.552108
	PmChr16	15680000	16180000	0.62249
	PmChr16	16170000	16670000	0.699264
	PmChr16	16660000	17160000	0.557538
	PmChr16	17150000	17650000	0.609274
	PmChr16	17640000	18140000	0.503464
	PmChr16	18130000	18630000	0.360478
	PmChr16	18620000	19120000	0.48173
	PmChr16	19110000	19610000	0.477238
	PmChr16	19600000	20100000	0.36635
	PmChr16	20090000	20590000	0.344142
	PmChr16	20580000	21080000	0.256494
	PmChr16	21070000	21570000	0.310102
	PmChr16	21560000	22060000	0.31979
	PmChr16	22050000	22550000	0.219848
	PmChr16	22540000	23040000	0.25847
	PmChr16	23030000	23530000	0.335908
	PmChr16	23520000	24020000	0.262238
	PmChr16	24010000	24510000	0.304598
	PmChr16	24500000	25000000	0.195458
	PmChr16	24990000	25490000	0.335304
	PmChr16	25480000	25980000	0.235166
	PmChr16	25970000	26470000	0.180312
	PmChr16	26460000	26960000	0.341788
	PmChr16	26950000	27450000	0.246314
	PmChr16	27440000	27940000	0.212844
	PmChr16	27930000	28430000	0.191076
	PmChr16	28420000	28920000	0.296062
	PmChr16	28910000	29410000	0.279866
	PmChr16	29400000	29900000	0.265396
	PmChr16	29890000	30390000	0.253728
	PmChr16	30380000	30880000	0.23984
	PmChr16	30870000	31370000	0.20887
	PmChr16	31360000	31860000	0.173132
	PmChr16	31850000	32350000	0.221574
	PmChr16	32340000	32840000	0.167574
	PmChr16	32830000	33330000	0.198778
	PmChr16	33320000	33820000	0.19127
	PmChr16	33810000	34310000	0.286376
	PmChr16	34300000	34515715	0.150674
	PmChr14	0	500000	0.25886
	PmChr14	490000	990000	0.19977
	PmChr14	980000	1480000	0.272892
	PmChr14	1470000	1970000	0.192854
	PmChr14	1960000	2460000	0.223206
	PmChr14	2450000	2950000	0.230986
	PmChr14	2940000	3440000	0.295174
	PmChr14	3430000	3930000	0.378292
	PmChr14	3920000	4420000	0.3748
	PmChr14	4410000	4910000	0.441408
	PmChr14	4900000	5400000	0.40187
	PmChr14	5390000	5890000	0.49867
	PmChr14	5880000	6380000	0.5465
	PmChr14	6370000	6870000	0.588468
	PmChr14	6860000	7360000	0.660956
	PmChr14	7350000	7850000	0.354828
	PmChr14	7840000	8340000	0.697412
	PmChr14	8330000	8830000	0.769872
	PmChr14	8820000	9320000	0.809008
	PmChr14	9310000	9810000	0.672812
	PmChr14	9800000	10300000	0.750898
	PmChr14	10290000	10790000	0.648148
	PmChr14	10780000	11280000	0.788074
	PmChr14	11270000	11770000	0.720704
	PmChr14	11760000	12260000	0.707758
	PmChr14	12250000	12750000	0.868344
	PmChr14	12740000	13240000	0.79841
	PmChr14	13230000	13730000	0.868434
	PmChr14	13720000	14220000	0.790832
	PmChr14	14210000	14710000	0.68109
	PmChr14	14700000	15200000	0.650358
	PmChr14	15190000	15690000	0.754494
	PmChr14	15680000	16180000	0.666016
	PmChr14	16170000	16670000	0.624648
	PmChr14	16660000	17160000	0.80506
	PmChr14	17150000	17650000	0.694558
	PmChr14	17640000	18140000	0.791976
	PmChr14	18130000	18630000	0.697534
	PmChr14	18620000	19120000	0.597368
	PmChr14	19110000	19610000	0.667824
	PmChr14	19600000	20100000	0.536222
	PmChr14	20090000	20590000	0.68487
	PmChr14	20580000	21080000	0.70533
	PmChr14	21070000	21570000	0.601106
	PmChr14	21560000	22060000	0.54845
	PmChr14	22050000	22550000	0.473104
	PmChr14	22540000	23040000	0.626592
	PmChr14	23030000	23530000	0.483454
	PmChr14	23520000	24020000	0.35065
	PmChr14	24010000	24510000	0.556352
	PmChr14	24500000	25000000	0.548844
	PmChr14	24990000	25490000	0.24389
	PmChr14	25480000	25980000	0.197758
	PmChr14	25970000	26470000	0.206196
	PmChr14	26460000	26960000	0.278402
	PmChr14	26950000	27450000	0.395564
	PmChr14	27440000	27940000	0.273326
	PmChr14	27930000	28430000	0.184702
	PmChr14	28420000	28920000	0.237188
	PmChr14	28910000	29410000	0.24694
	PmChr14	29400000	29900000	0.225824
	PmChr14	29890000	30390000	0.23565
	PmChr14	30380000	30880000	0.287172
	PmChr14	30870000	31370000	0.252028
	PmChr14	31360000	31860000	0.19278
	PmChr14	31850000	32350000	0.239246
	PmChr14	32340000	32840000	0.251052
	PmChr14	32830000	33171554	0.173588
	PmChr18	0	500000	0.440894
	PmChr18	490000	990000	0.271526
	PmChr18	980000	1480000	0.388688
	PmChr18	1470000	1970000	0.34301
	PmChr18	1960000	2460000	0.330756
	PmChr18	2450000	2950000	0.302314
	PmChr18	2940000	3440000	0.366722
	PmChr18	3430000	3930000	0.362136
	PmChr18	3920000	4420000	0.476024
	PmChr18	4410000	4910000	0.507096
	PmChr18	4900000	5400000	0.64529
	PmChr18	5390000	5890000	0.577426
	PmChr18	5880000	6380000	0.557058
	PmChr18	6370000	6870000	0.553596
	PmChr18	6860000	7360000	0.61966
	PmChr18	7350000	7850000	0.380032
	PmChr18	7840000	8340000	0.653404
	PmChr18	8330000	8830000	0.615556
	PmChr18	8820000	9320000	0.692794
	PmChr18	9310000	9810000	0.766024
	PmChr18	9800000	10300000	0.671268
	PmChr18	10290000	10790000	0.648498
	PmChr18	10780000	11280000	0.5965
	PmChr18	11270000	11770000	0.501562
	PmChr18	11760000	12260000	0.205532
	PmChr18	12250000	12750000	0.49005
	PmChr18	12740000	13240000	0.838692
	PmChr18	13230000	13730000	0.821066
	PmChr18	13720000	14220000	0.750172
	PmChr18	14210000	14710000	0.826788
	PmChr18	14700000	15200000	0.816242
	PmChr18	15190000	15690000	0.786716
	PmChr18	15680000	16180000	0.829138
	PmChr18	16170000	16670000	0.861972
	PmChr18	16660000	17160000	0.74543
	PmChr18	17150000	17650000	0.731572
	PmChr18	17640000	18140000	0.867616
	PmChr18	18130000	18630000	0.742458
	PmChr18	18620000	19120000	0.58381
	PmChr18	19110000	19610000	0.64491
	PmChr18	19600000	20100000	0.792232
	PmChr18	20090000	20590000	0.469792
	PmChr18	20580000	21080000	0.67818
	PmChr18	21070000	21570000	0.580472
	PmChr18	21560000	22060000	0.695758
	PmChr18	22050000	22550000	0.642788
	PmChr18	22540000	23040000	0.556656
	PmChr18	23030000	23530000	0.7188
	PmChr18	23520000	24020000	0.799364
	PmChr18	24010000	24510000	0.661168
	PmChr18	24500000	25000000	0.47533
	PmChr18	24990000	25490000	0.540516
	PmChr18	25480000	25980000	0.429574
	PmChr18	25970000	26470000	0.443102
	PmChr18	26460000	26960000	0.371664
	PmChr18	26950000	27450000	0.333886
	PmChr18	27440000	27940000	0.37251
	PmChr18	27930000	28430000	0.333214
	PmChr18	28420000	28920000	0.308288
	PmChr18	28910000	29410000	0.279076
	PmChr18	29400000	29900000	0.262676
	PmChr18	29890000	30390000	0.323396
	PmChr18	30380000	30880000	0.243364
	PmChr18	30870000	31370000	0.21901
	PmChr18	31360000	31860000	0.255978
	PmChr18	31850000	32167407	0.189494
	PmChr10	0	500000	0.236842
	PmChr10	490000	990000	0.312192
	PmChr10	980000	1480000	0.225308
	PmChr10	1470000	1970000	0.193766
	PmChr10	1960000	2460000	0.21339
	PmChr10	2450000	2950000	0.159442
	PmChr10	2940000	3440000	0.29525
	PmChr10	3430000	3930000	0.163024
	PmChr10	3920000	4420000	0.171798
	PmChr10	4410000	4910000	0.169766
	PmChr10	4900000	5400000	0.163108
	PmChr10	5390000	5890000	0.159086
	PmChr10	5880000	6380000	0.180452
	PmChr10	6370000	6870000	0.22064
	PmChr10	6860000	7360000	0.18784
	PmChr10	7350000	7850000	0.274344
	PmChr10	7840000	8340000	0.158114
	PmChr10	8330000	8830000	0
	PmChr10	8820000	9320000	0.07451
	PmChr10	9310000	9810000	0.070428
	PmChr10	9800000	10300000	0.088386
	PmChr10	10290000	10790000	0
	PmChr10	10780000	11280000	0.023746
	PmChr10	11270000	11770000	0.305946
	PmChr10	11760000	12260000	0.235508
	PmChr10	12250000	12750000	0.347918
	PmChr10	12740000	13240000	0.378006
	PmChr10	13230000	13730000	0.279696
	PmChr10	13720000	14220000	0.126662
	PmChr10	14210000	14710000	0.357888
	PmChr10	14700000	15200000	0.144664
	PmChr10	15190000	15690000	0.128282
	PmChr10	15680000	16180000	0.312844
	PmChr10	16170000	16670000	0.279504
	PmChr10	16660000	17160000	0.232158
	PmChr10	17150000	17650000	0.341592
	PmChr10	17640000	18140000	0.020868
	PmChr10	18130000	18630000	0.041726
	PmChr10	18620000	19120000	0.219998
	PmChr10	19110000	19610000	0.026724
	PmChr10	19600000	20100000	0.280224
	PmChr10	20090000	20590000	0.310324
	PmChr10	20580000	21080000	0.072502
	PmChr10	21070000	21570000	0
	PmChr10	21560000	22060000	0.043412
	PmChr10	22050000	22550000	0.120522
	PmChr10	22540000	23040000	0.28278
	PmChr10	23030000	23530000	0.33506
	PmChr10	23520000	24020000	0.27011
	PmChr10	24010000	24510000	0.271974
	PmChr10	24500000	25000000	0.21359
	PmChr10	24990000	25490000	0.236416
	PmChr10	25480000	25980000	0.324772
	PmChr10	25970000	26470000	0
	PmChr10	26460000	26960000	0
	PmChr10	26950000	27450000	0
	PmChr10	27440000	27940000	0
	PmChr10	27930000	28430000	0
	PmChr10	28420000	28920000	0
	PmChr10	28910000	29410000	0.16407
	PmChr10	29400000	29900000	0.196304
	PmChr10	29890000	30390000	0.205214
	PmChr10	30380000	30880000	0.203272
	PmChr10	30870000	31370000	0.234836
	PmChr10	31360000	31649554	0.082344

## Sheet: Fig 1b
	Chromosome	Start	End	Gene Number
	PmChr01	0	500000	42
	PmChr01	490000	990000	74
	PmChr01	980000	1480000	52
	PmChr01	1470000	1970000	73
	PmChr01	1960000	2460000	66
	PmChr01	2450000	2950000	70
	PmChr01	2940000	3440000	55
	PmChr01	3430000	3930000	82
	PmChr01	3920000	4420000	74
	PmChr01	4410000	4910000	66
	PmChr01	4900000	5400000	66
	PmChr01	5390000	5890000	52
	PmChr01	5880000	6380000	50
	PmChr01	6370000	6870000	54
	PmChr01	6860000	7360000	69
	PmChr01	7350000	7850000	71
	PmChr01	7840000	8340000	65
	PmChr01	8330000	8830000	46
	PmChr01	8820000	9320000	63
	PmChr01	9310000	9810000	65
	PmChr01	9800000	10300000	58
	PmChr01	10290000	10790000	51
	PmChr01	10780000	11280000	58
	PmChr01	11270000	11770000	54
	PmChr01	11760000	12260000	55
	PmChr01	12250000	12750000	65
	PmChr01	12740000	13240000	70
	PmChr01	13230000	13730000	55
	PmChr01	13720000	14220000	53
	PmChr01	14210000	14710000	43
	PmChr01	14700000	15200000	62
	PmChr01	15190000	15690000	22
	PmChr01	15680000	16180000	52
	PmChr01	16170000	16670000	54
	PmChr01	16660000	17160000	46
	PmChr01	17150000	17650000	40
	PmChr01	17640000	18140000	56
	PmChr01	18130000	18630000	29
	PmChr01	18620000	19120000	45
	PmChr01	19110000	19610000	49
	PmChr01	19600000	20100000	77
	PmChr01	20090000	20590000	67
	PmChr01	20580000	21080000	72
	PmChr01	21070000	21570000	73
	PmChr01	21560000	22060000	78
	PmChr01	22050000	22550000	65
	PmChr01	22540000	23040000	70
	PmChr01	23030000	23530000	74
	PmChr01	23520000	24020000	73
	PmChr01	24010000	24510000	57
	PmChr01	24500000	25000000	68
	PmChr01	24990000	25490000	58
	PmChr01	25480000	25980000	65
	PmChr01	25970000	26470000	48
	PmChr01	26460000	26960000	75
	PmChr01	26950000	27450000	47
	PmChr01	27440000	27940000	51
	PmChr01	27930000	28430000	71
	PmChr01	28420000	28920000	51
	PmChr01	28910000	29410000	53
	PmChr01	29400000	29900000	52
	PmChr01	29890000	30390000	49
	PmChr01	30380000	30880000	64
	PmChr01	30870000	31370000	67
	PmChr01	31360000	31860000	45
	PmChr01	31850000	32350000	62
	PmChr01	32340000	32840000	54
	PmChr01	32830000	33330000	60
	PmChr01	33320000	33820000	55
	PmChr01	33810000	34310000	30
	PmChr01	34300000	34800000	42
	PmChr01	34790000	35290000	38
	PmChr01	35280000	35780000	28
	PmChr01	35770000	36270000	39
	PmChr01	36260000	36760000	42
	PmChr01	36750000	37250000	33
	PmChr01	37240000	37740000	20
	PmChr01	37730000	38230000	16
	PmChr01	38220000	38720000	24
	PmChr01	38710000	39210000	29
	PmChr01	39200000	39700000	9
	PmChr01	39690000	40190000	9
	PmChr01	40180000	40680000	7
	PmChr01	40670000	41170000	7
	PmChr01	41160000	41660000	6
	PmChr01	41650000	42150000	6
	PmChr01	42140000	42640000	1
	PmChr01	42630000	43130000	5
	PmChr01	43120000	43620000	1
	PmChr01	43610000	44110000	10
	PmChr01	44100000	44600000	5
	PmChr01	44590000	45090000	7
	PmChr01	45080000	45580000	10
	PmChr01	45570000	46070000	8
	PmChr01	46060000	46560000	2
	PmChr01	46550000	47050000	6
	PmChr01	47040000	47540000	11
	PmChr01	47530000	48030000	10
	PmChr01	48020000	48520000	17
	PmChr01	48510000	49010000	7
	PmChr01	49000000	49500000	5
	PmChr01	49490000	49990000	17
	PmChr01	49980000	50480000	14
	PmChr01	50470000	50970000	9
	PmChr01	50960000	51460000	8
	PmChr01	51450000	51950000	6
	PmChr01	51940000	52440000	3
	PmChr01	52430000	52930000	7
	PmChr01	52920000	53420000	0
	PmChr01	53410000	53910000	3
	PmChr01	53900000	54400000	2
	PmChr01	54390000	54890000	6
	PmChr01	54880000	55380000	8
	PmChr01	55370000	55870000	16
	PmChr01	55860000	56360000	17
	PmChr01	56350000	56850000	5
	PmChr01	56840000	57340000	8
	PmChr01	57330000	57830000	5
	PmChr01	57820000	58320000	7
	PmChr01	58310000	58810000	13
	PmChr01	58800000	59300000	3
	PmChr01	59290000	59790000	2
	PmChr01	59780000	60280000	12
	PmChr01	60270000	60770000	18
	PmChr01	60760000	61260000	15
	PmChr01	61250000	61750000	33
	PmChr01	61740000	62240000	25
	PmChr01	62230000	62730000	45
	PmChr01	62720000	63220000	31
	PmChr01	63210000	63710000	4
	PmChr01	63700000	64200000	20
	PmChr01	64190000	64690000	14
	PmChr01	64680000	65180000	6
	PmChr01	65170000	65670000	20
	PmChr01	65660000	66160000	31
	PmChr01	66150000	66650000	73
	PmChr01	66640000	66884923	34
	PmChr03	0	500000	47
	PmChr03	490000	990000	52
	PmChr03	980000	1480000	57
	PmChr03	1470000	1970000	64
	PmChr03	1960000	2460000	82
	PmChr03	2450000	2950000	63
	PmChr03	2940000	3440000	70
	PmChr03	3430000	3930000	70
	PmChr03	3920000	4420000	71
	PmChr03	4410000	4910000	62
	PmChr03	4900000	5400000	56
	PmChr03	5390000	5890000	70
	PmChr03	5880000	6380000	67
	PmChr03	6370000	6870000	63
	PmChr03	6860000	7360000	63
	PmChr03	7350000	7850000	49
	PmChr03	7840000	8340000	59
	PmChr03	8330000	8830000	61
	PmChr03	8820000	9320000	59
	PmChr03	9310000	9810000	71
	PmChr03	9800000	10300000	71
	PmChr03	10290000	10790000	73
	PmChr03	10780000	11280000	67
	PmChr03	11270000	11770000	68
	PmChr03	11760000	12260000	61
	PmChr03	12250000	12750000	83
	PmChr03	12740000	13240000	53
	PmChr03	13230000	13730000	65
	PmChr03	13720000	14220000	64
	PmChr03	14210000	14710000	51
	PmChr03	14700000	15200000	29
	PmChr03	15190000	15690000	14
	PmChr03	15680000	16180000	47
	PmChr03	16170000	16670000	36
	PmChr03	16660000	17160000	44
	PmChr03	17150000	17650000	47
	PmChr03	17640000	18140000	55
	PmChr03	18130000	18630000	46
	PmChr03	18620000	19120000	40
	PmChr03	19110000	19610000	45
	PmChr03	19600000	20100000	62
	PmChr03	20090000	20590000	48
	PmChr03	20580000	21080000	27
	PmChr03	21070000	21570000	38
	PmChr03	21560000	22060000	60
	PmChr03	22050000	22550000	42
	PmChr03	22540000	23040000	23
	PmChr03	23030000	23530000	17
	PmChr03	23520000	24020000	34
	PmChr03	24010000	24510000	37
	PmChr03	24500000	25000000	20
	PmChr03	24990000	25490000	27
	PmChr03	25480000	25980000	17
	PmChr03	25970000	26470000	25
	PmChr03	26460000	26960000	11
	PmChr03	26950000	27450000	27
	PmChr03	27440000	27940000	19
	PmChr03	27930000	28430000	20
	PmChr03	28420000	28920000	12
	PmChr03	28910000	29410000	8
	PmChr03	29400000	29900000	13
	PmChr03	29890000	30390000	19
	PmChr03	30380000	30880000	7
	PmChr03	30870000	31370000	17
	PmChr03	31360000	31860000	17
	PmChr03	31850000	32350000	4
	PmChr03	32340000	32840000	4
	PmChr03	32830000	33330000	8
	PmChr03	33320000	33820000	4
	PmChr03	33810000	34310000	11
	PmChr03	34300000	34800000	5
	PmChr03	34790000	35290000	22
	PmChr03	35280000	35780000	6
	PmChr03	35770000	36270000	3
	PmChr03	36260000	36760000	12
	PmChr03	36750000	37250000	2
	PmChr03	37240000	37740000	1
	PmChr03	37730000	38230000	6
	PmChr03	38220000	38720000	17
	PmChr03	38710000	39210000	5
	PmChr03	39200000	39700000	4
	PmChr03	39690000	40190000	1
	PmChr03	40180000	40680000	6
	PmChr03	40670000	41170000	16
	PmChr03	41160000	41660000	5
	PmChr03	41650000	42150000	2
	PmChr03	42140000	42640000	8
	PmChr03	42630000	43130000	4
	PmChr03	43120000	43620000	9
	PmChr03	43610000	44110000	5
	PmChr03	44100000	44600000	13
	PmChr03	44590000	45090000	3
	PmChr03	45080000	45580000	3
	PmChr03	45570000	46070000	7
	PmChr03	46060000	46560000	10
	PmChr03	46550000	47050000	18
	PmChr03	47040000	47540000	16
	PmChr03	47530000	48030000	24
	PmChr03	48020000	48520000	22
	PmChr03	48510000	49010000	21
	PmChr03	49000000	49500000	17
	PmChr03	49490000	49990000	8
	PmChr03	49980000	50480000	22
	PmChr03	50470000	50970000	17
	PmChr03	50960000	51460000	20
	PmChr03	51450000	51950000	33
	PmChr03	51940000	52440000	22
	PmChr03	52430000	52930000	45
	PmChr03	52920000	53420000	20
	PmChr03	53410000	53910000	31
	PmChr03	53900000	54400000	34
	PmChr03	54390000	54890000	14
	PmChr03	54880000	55380000	27
	PmChr03	55370000	55870000	33
	PmChr03	55860000	56360000	39
	PmChr03	56350000	56850000	53
	PmChr03	56840000	57340000	59
	PmChr03	57330000	57830000	61
	PmChr03	57820000	58320000	16
	PmChr03	58310000	58436902	0
	PmChr05	0	500000	51
	PmChr05	490000	990000	50
	PmChr05	980000	1480000	53
	PmChr05	1470000	1970000	51
	PmChr05	1960000	2460000	51
	PmChr05	2450000	2950000	48
	PmChr05	2940000	3440000	34
	PmChr05	3430000	3930000	51
	PmChr05	3920000	4420000	56
	PmChr05	4410000	4910000	74
	PmChr05	4900000	5400000	70
	PmChr05	5390000	5890000	82
	PmChr05	5880000	6380000	54
	PmChr05	6370000	6870000	57
	PmChr05	6860000	7360000	67
	PmChr05	7350000	7850000	57
	PmChr05	7840000	8340000	28
	PmChr05	8330000	8830000	68
	PmChr05	8820000	9320000	62
	PmChr05	9310000	9810000	56
	PmChr05	9800000	10300000	63
	PmChr05	10290000	10790000	65
	PmChr05	10780000	11280000	63
	PmChr05	11270000	11770000	61
	PmChr05	11760000	12260000	56
	PmChr05	12250000	12750000	60
	PmChr05	12740000	13240000	42
	PmChr05	13230000	13730000	46
	PmChr05	13720000	14220000	32
	PmChr05	14210000	14710000	61
	PmChr05	14700000	15200000	38
	PmChr05	15190000	15690000	21
	PmChr05	15680000	16180000	17
	PmChr05	16170000	16670000	23
	PmChr05	16660000	17160000	10
	PmChr05	17150000	17650000	12
	PmChr05	17640000	18140000	19
	PmChr05	18130000	18630000	23
	PmChr05	18620000	19120000	27
	PmChr05	19110000	19610000	12
	PmChr05	19600000	20100000	22
	PmChr05	20090000	20590000	18
	PmChr05	20580000	21080000	9
	PmChr05	21070000	21570000	19
	PmChr05	21560000	22060000	12
	PmChr05	22050000	22550000	22
	PmChr05	22540000	23040000	20
	PmChr05	23030000	23530000	7
	PmChr05	23520000	24020000	2
	PmChr05	24010000	24510000	3
	PmChr05	24500000	25000000	7
	PmChr05	24990000	25490000	5
	PmChr05	25480000	25980000	11
	PmChr05	25970000	26470000	11
	PmChr05	26460000	26960000	13
	PmChr05	26950000	27450000	5
	PmChr05	27440000	27940000	7
	PmChr05	27930000	28430000	6
	PmChr05	28420000	28920000	1
	PmChr05	28910000	29410000	3
	PmChr05	29400000	29900000	7
	PmChr05	29890000	30390000	3
	PmChr05	30380000	30880000	14
	PmChr05	30870000	31370000	6
	PmChr05	31360000	31860000	16
	PmChr05	31850000	32350000	14
	PmChr05	32340000	32840000	7
	PmChr05	32830000	33330000	3
	PmChr05	33320000	33820000	16
	PmChr05	33810000	34310000	5
	PmChr05	34300000	34800000	7
	PmChr05	34790000	35290000	9
	PmChr05	35280000	35780000	11
	PmChr05	35770000	36270000	2
	PmChr05	36260000	36760000	5
	PmChr05	36750000	37250000	9
	PmChr05	37240000	37740000	4
	PmChr05	37730000	38230000	11
	PmChr05	38220000	38720000	10
	PmChr05	38710000	39210000	9
	PmChr05	39200000	39700000	2
	PmChr05	39690000	40190000	7
	PmChr05	40180000	40680000	2
	PmChr05	40670000	41170000	5
	PmChr05	41160000	41660000	20
	PmChr05	41650000	42150000	22
	PmChr05	42140000	42640000	27
	PmChr05	42630000	43130000	17
	PmChr05	43120000	43620000	29
	PmChr05	43610000	44110000	26
	PmChr05	44100000	44600000	38
	PmChr05	44590000	45090000	37
	PmChr05	45080000	45580000	43
	PmChr05	45570000	46070000	37
	PmChr05	46060000	46560000	40
	PmChr05	46550000	47050000	60
	PmChr05	47040000	47540000	54
	PmChr05	47530000	48030000	72
	PmChr05	48020000	48520000	74
	PmChr05	48510000	49010000	74
	PmChr05	49000000	49500000	55
	PmChr05	49490000	49990000	78
	PmChr05	49980000	50480000	62
	PmChr05	50470000	50970000	55
	PmChr05	50960000	51460000	75
	PmChr05	51450000	51950000	60
	PmChr05	51940000	52440000	64
	PmChr05	52430000	52930000	47
	PmChr05	52920000	53420000	71
	PmChr05	53410000	53910000	72
	PmChr05	53900000	54400000	77
	PmChr05	54390000	54890000	61
	PmChr05	54880000	55380000	46
	PmChr05	55370000	55870000	41
	PmChr05	55860000	56360000	53
	PmChr05	56350000	56850000	53
	PmChr05	56840000	56934218	6
	PmChr07	0	500000	60
	PmChr07	490000	990000	76
	PmChr07	980000	1480000	40
	PmChr07	1470000	1970000	46
	PmChr07	1960000	2460000	59
	PmChr07	2450000	2950000	49
	PmChr07	2940000	3440000	53
	PmChr07	3430000	3930000	58
	PmChr07	3920000	4420000	50
	PmChr07	4410000	4910000	52
	PmChr07	4900000	5400000	40
	PmChr07	5390000	5890000	49
	PmChr07	5880000	6380000	48
	PmChr07	6370000	6870000	33
	PmChr07	6860000	7360000	37
	PmChr07	7350000	7850000	18
	PmChr07	7840000	8340000	30
	PmChr07	8330000	8830000	28
	PmChr07	8820000	9320000	29
	PmChr07	9310000	9810000	21
	PmChr07	9800000	10300000	27
	PmChr07	10290000	10790000	12
	PmChr07	10780000	11280000	6
	PmChr07	11270000	11770000	6
	PmChr07	11760000	12260000	12
	PmChr07	12250000	12750000	18
	PmChr07	12740000	13240000	11
	PmChr07	13230000	13730000	17
	PmChr07	13720000	14220000	7
	PmChr07	14210000	14710000	4
	PmChr07	14700000	15200000	4
	PmChr07	15190000	15690000	6
	PmChr07	15680000	16180000	11
	PmChr07	16170000	16670000	6
	PmChr07	16660000	17160000	5
	PmChr07	17150000	17650000	11
	PmChr07	17640000	18140000	12
	PmChr07	18130000	18630000	11
	PmChr07	18620000	19120000	8
	PmChr07	19110000	19610000	18
	PmChr07	19600000	20100000	10
	PmChr07	20090000	20590000	8
	PmChr07	20580000	21080000	4
	PmChr07	21070000	21570000	2
	PmChr07	21560000	22060000	10
	PmChr07	22050000	22550000	15
	PmChr07	22540000	23040000	16
	PmChr07	23030000	23530000	11
	PmChr07	23520000	24020000	9
	PmChr07	24010000	24510000	12
	PmChr07	24500000	25000000	15
	PmChr07	24990000	25490000	20
	PmChr07	25480000	25980000	16
	PmChr07	25970000	26470000	4
	PmChr07	26460000	26960000	13
	PmChr07	26950000	27450000	20
	PmChr07	27440000	27940000	3
	PmChr07	27930000	28430000	3
	PmChr07	28420000	28920000	17
	PmChr07	28910000	29410000	24
	PmChr07	29400000	29900000	25
	PmChr07	29890000	30390000	23
	PmChr07	30380000	30880000	11
	PmChr07	30870000	31370000	30
	PmChr07	31360000	31860000	46
	PmChr07	31850000	32350000	32
	PmChr07	32340000	32840000	33
	PmChr07	32830000	33330000	39
	PmChr07	33320000	33820000	54
	PmChr07	33810000	34310000	43
	PmChr07	34300000	34800000	40
	PmChr07	34790000	35290000	54
	PmChr07	35280000	35780000	50
	PmChr07	35770000	36270000	46
	PmChr07	36260000	36760000	38
	PmChr07	36750000	37250000	54
	PmChr07	37240000	37740000	52
	PmChr07	37730000	38230000	58
	PmChr07	38220000	38720000	69
	PmChr07	38710000	39210000	65
	PmChr07	39200000	39700000	65
	PmChr07	39690000	40190000	69
	PmChr07	40180000	40680000	42
	PmChr07	40670000	41170000	53
	PmChr07	41160000	41660000	61
	PmChr07	41650000	42150000	71
	PmChr07	42140000	42640000	62
	PmChr07	42630000	43130000	61
	PmChr07	43120000	43620000	68
	PmChr07	43610000	44110000	60
	PmChr07	44100000	44600000	77
	PmChr07	44590000	45090000	66
	PmChr07	45080000	45580000	70
	PmChr07	45570000	46070000	71
	PmChr07	46060000	46560000	55
	PmChr07	46550000	47050000	49
	PmChr07	47040000	47540000	69
	PmChr07	47530000	48030000	64
	PmChr07	48020000	48520000	58
	PmChr07	48510000	49010000	66
	PmChr07	49000000	49500000	83
	PmChr07	49490000	49990000	63
	PmChr07	49980000	50480000	79
	PmChr07	50470000	50970000	79
	PmChr07	50960000	51460000	50
	PmChr07	51450000	51950000	58
	PmChr07	51940000	52440000	58
	PmChr07	52430000	52930000	57
	PmChr07	52920000	53420000	60
	PmChr07	53410000	53910000	58
	PmChr07	53900000	54400000	59
	PmChr07	54390000	54759544	49
	PmChr02	0	500000	59
	PmChr02	490000	990000	74
	PmChr02	980000	1480000	76
	PmChr02	1470000	1970000	67
	PmChr02	1960000	2460000	68
	PmChr02	2450000	2950000	70
	PmChr02	2940000	3440000	77
	PmChr02	3430000	3930000	79
	PmChr02	3920000	4420000	71
	PmChr02	4410000	4910000	65
	PmChr02	4900000	5400000	52
	PmChr02	5390000	5890000	57
	PmChr02	5880000	6380000	60
	PmChr02	6370000	6870000	71
	PmChr02	6860000	7360000	59
	PmChr02	7350000	7850000	64
	PmChr02	7840000	8340000	56
	PmChr02	8330000	8830000	62
	PmChr02	8820000	9320000	46
	PmChr02	9310000	9810000	62
	PmChr02	9800000	10300000	31
	PmChr02	10290000	10790000	34
	PmChr02	10780000	11280000	47
	PmChr02	11270000	11770000	34
	PmChr02	11760000	12260000	37
	PmChr02	12250000	12750000	20
	PmChr02	12740000	13240000	12
	PmChr02	13230000	13730000	26
	PmChr02	13720000	14220000	25
	PmChr02	14210000	14710000	12
	PmChr02	14700000	15200000	11
	PmChr02	15190000	15690000	5
	PmChr02	15680000	16180000	17
	PmChr02	16170000	16670000	6
	PmChr02	16660000	17160000	20
	PmChr02	17150000	17650000	8
	PmChr02	17640000	18140000	16
	PmChr02	18130000	18630000	6
	PmChr02	18620000	19120000	11
	PmChr02	19110000	19610000	6
	PmChr02	19600000	20100000	8
	PmChr02	20090000	20590000	1
	PmChr02	20580000	21080000	6
	PmChr02	21070000	21570000	5
	PmChr02	21560000	22060000	7
	PmChr02	22050000	22550000	5
	PmChr02	22540000	23040000	8
	PmChr02	23030000	23530000	1
	PmChr02	23520000	24020000	1
	PmChr02	24010000	24510000	8
	PmChr02	24500000	25000000	4
	PmChr02	24990000	25490000	7
	PmChr02	25480000	25980000	7
	PmChr02	25970000	26470000	11
	PmChr02	26460000	26960000	6
	PmChr02	26950000	27450000	10
	PmChr02	27440000	27940000	9
	PmChr02	27930000	28430000	4
	PmChr02	28420000	28920000	9
	PmChr02	28910000	29410000	20
	PmChr02	29400000	29900000	16
	PmChr02	29890000	30390000	16
	PmChr02	30380000	30880000	8
	PmChr02	30870000	31370000	31
	PmChr02	31360000	31860000	45
	PmChr02	31850000	32350000	39
	PmChr02	32340000	32840000	34
	PmChr02	32830000	33330000	41
	PmChr02	33320000	33820000	47
	PmChr02	33810000	34310000	54
	PmChr02	34300000	34800000	49
	PmChr02	34790000	35290000	62
	PmChr02	35280000	35780000	61
	PmChr02	35770000	36270000	61
	PmChr02	36260000	36760000	59
	PmChr02	36750000	37250000	62
	PmChr02	37240000	37740000	62
	PmChr02	37730000	38230000	80
	PmChr02	38220000	38720000	69
	PmChr02	38710000	39210000	69
	PmChr02	39200000	39700000	66
	PmChr02	39690000	40190000	64
	PmChr02	40180000	40680000	81
	PmChr02	40670000	41170000	54
	PmChr02	41160000	41660000	21
	PmChr02	41650000	42150000	62
	PmChr02	42140000	42640000	76
	PmChr02	42630000	43130000	69
	PmChr02	43120000	43620000	61
	PmChr02	43610000	44110000	57
	PmChr02	44100000	44600000	51
	PmChr02	44590000	45090000	78
	PmChr02	45080000	45580000	77
	PmChr02	45570000	46070000	77
	PmChr02	46060000	46560000	83
	PmChr02	46550000	47050000	58
	PmChr02	47040000	47540000	71
	PmChr02	47530000	48030000	77
	PmChr02	48020000	48520000	72
	PmChr02	48510000	49010000	69
	PmChr02	49000000	49500000	59
	PmChr02	49490000	49990000	70
	PmChr02	49980000	50480000	86
	PmChr02	50470000	50970000	78
	PmChr02	50960000	51460000	84
	PmChr02	51450000	51950000	87
	PmChr02	51940000	52440000	62
	PmChr02	52430000	52930000	71
	PmChr02	52920000	53420000	70
	PmChr02	53410000	53821721	52
	PmChr09	0	500000	62
	PmChr09	490000	990000	67
	PmChr09	980000	1480000	60
	PmChr09	1470000	1970000	56
	PmChr09	1960000	2460000	76
	PmChr09	2450000	2950000	57
	PmChr09	2940000	3440000	61
	PmChr09	3430000	3930000	69
	PmChr09	3920000	4420000	58
	PmChr09	4410000	4910000	52
	PmChr09	4900000	5400000	49
	PmChr09	5390000	5890000	55
	PmChr09	5880000	6380000	38
	PmChr09	6370000	6870000	32
	PmChr09	6860000	7360000	54
	PmChr09	7350000	7850000	44
	PmChr09	7840000	8340000	33
	PmChr09	8330000	8830000	24
	PmChr09	8820000	9320000	17
	PmChr09	9310000	9810000	29
	PmChr09	9800000	10300000	18
	PmChr09	10290000	10790000	6
	PmChr09	10780000	11280000	12
	PmChr09	11270000	11770000	11
	PmChr09	11760000	12260000	15
	PmChr09	12250000	12750000	10
	PmChr09	12740000	13240000	17
	PmChr09	13230000	13730000	10
	PmChr09	13720000	14220000	13
	PmChr09	14210000	14710000	9
	PmChr09	14700000	15200000	6
	PmChr09	15190000	15690000	6
	PmChr09	15680000	16180000	6
	PmChr09	16170000	16670000	16
	PmChr09	16660000	17160000	14
	PmChr09	17150000	17650000	11
	PmChr09	17640000	18140000	9
	PmChr09	18130000	18630000	13
	PmChr09	18620000	19120000	5
	PmChr09	19110000	19610000	2
	PmChr09	19600000	20100000	2
	PmChr09	20090000	20590000	6
	PmChr09	20580000	21080000	12
	PmChr09	21070000	21570000	13
	PmChr09	21560000	22060000	15
	PmChr09	22050000	22550000	15
	PmChr09	22540000	23040000	14
	PmChr09	23030000	23530000	12
	PmChr09	23520000	24020000	7
	PmChr09	24010000	24510000	4
	PmChr09	24500000	25000000	6
	PmChr09	24990000	25490000	6
	PmChr09	25480000	25980000	10
	PmChr09	25970000	26470000	5
	PmChr09	26460000	26960000	11
	PmChr09	26950000	27450000	9
	PmChr09	27440000	27940000	9
	PmChr09	27930000	28430000	15
	PmChr09	28420000	28920000	8
	PmChr09	28910000	29410000	8
	PmChr09	29400000	29900000	3
	PmChr09	29890000	30390000	7
	PmChr09	30380000	30880000	14
	PmChr09	30870000	31370000	19
	PmChr09	31360000	31860000	14
	PmChr09	31850000	32350000	5
	PmChr09	32340000	32840000	3
	PmChr09	32830000	33330000	17
	PmChr09	33320000	33820000	9
	PmChr09	33810000	34310000	24
	PmChr09	34300000	34800000	9
	PmChr09	34790000	35290000	8
	PmChr09	35280000	35780000	8
	PmChr09	35770000	36270000	3
	PmChr09	36260000	36760000	1
	PmChr09	36750000	37250000	2
	PmChr09	37240000	37740000	14
	PmChr09	37730000	38230000	25
	PmChr09	38220000	38720000	8
	PmChr09	38710000	39210000	22
	PmChr09	39200000	39700000	25
	PmChr09	39690000	40190000	19
	PmChr09	40180000	40680000	17
	PmChr09	40670000	41170000	32
	PmChr09	41160000	41660000	20
	PmChr09	41650000	42150000	23
	PmChr09	42140000	42640000	22
	PmChr09	42630000	43130000	26
	PmChr09	43120000	43620000	32
	PmChr09	43610000	44110000	41
	PmChr09	44100000	44600000	36
	PmChr09	44590000	45090000	33
	PmChr09	45080000	45580000	53
	PmChr09	45570000	46070000	54
	PmChr09	46060000	46560000	51
	PmChr09	46550000	47050000	53
	PmChr09	47040000	47540000	32
	PmChr09	47530000	48030000	48
	PmChr09	48020000	48520000	55
	PmChr09	48510000	49010000	46
	PmChr09	49000000	49500000	59
	PmChr09	49490000	49990000	55
	PmChr09	49980000	50480000	62
	PmChr09	50470000	50970000	66
	PmChr09	50960000	51032733	10
	PmChr11	0	500000	38
	PmChr11	490000	990000	58
	PmChr11	980000	1480000	34
	PmChr11	1470000	1970000	36
	PmChr11	1960000	2460000	45
	PmChr11	2450000	2950000	48
	PmChr11	2940000	3440000	41
	PmChr11	3430000	3930000	13
	PmChr11	3920000	4420000	14
	PmChr11	4410000	4910000	12
	PmChr11	4900000	5400000	6
	PmChr11	5390000	5890000	3
	PmChr11	5880000	6380000	10
	PmChr11	6370000	6870000	17
	PmChr11	6860000	7360000	7
	PmChr11	7350000	7850000	5
	PmChr11	7840000	8340000	4
	PmChr11	8330000	8830000	4
	PmChr11	8820000	9320000	12
	PmChr11	9310000	9810000	13
	PmChr11	9800000	10300000	10
	PmChr11	10290000	10790000	6
	PmChr11	10780000	11280000	6
	PmChr11	11270000	11770000	13
	PmChr11	11760000	12260000	5
	PmChr11	12250000	12750000	6
	PmChr11	12740000	13240000	7
	PmChr11	13230000	13730000	3
	PmChr11	13720000	14220000	8
	PmChr11	14210000	14710000	10
	PmChr11	14700000	15200000	13
	PmChr11	15190000	15690000	24
	PmChr11	15680000	16180000	19
	PmChr11	16170000	16670000	19
	PmChr11	16660000	17160000	11
	PmChr11	17150000	17650000	17
	PmChr11	17640000	18140000	25
	PmChr11	18130000	18630000	31
	PmChr11	18620000	19120000	44
	PmChr11	19110000	19610000	41
	PmChr11	19600000	20100000	39
	PmChr11	20090000	20590000	38
	PmChr11	20580000	21080000	56
	PmChr11	21070000	21570000	38
	PmChr11	21560000	22060000	67
	PmChr11	22050000	22550000	44
	PmChr11	22540000	23040000	57
	PmChr11	23030000	23530000	51
	PmChr11	23520000	24020000	60
	PmChr11	24010000	24510000	61
	PmChr11	24500000	25000000	60
	PmChr11	24990000	25490000	80
	PmChr11	25480000	25980000	63
	PmChr11	25970000	26470000	56
	PmChr11	26460000	26960000	55
	PmChr11	26950000	27450000	60
	PmChr11	27440000	27940000	8
	PmChr11	27930000	28430000	18
	PmChr11	28420000	28920000	12
	PmChr11	28910000	29410000	10
	PmChr11	29400000	29900000	18
	PmChr11	29890000	30390000	25
	PmChr11	30380000	30880000	21
	PmChr11	30870000	31370000	24
	PmChr11	31360000	31860000	12
	PmChr11	31850000	32350000	13
	PmChr11	32340000	32840000	4
	PmChr11	32830000	33330000	16
	PmChr11	33320000	33820000	11
	PmChr11	33810000	34310000	9
	PmChr11	34300000	34800000	20
	PmChr11	34790000	35290000	7
	PmChr11	35280000	35780000	24
	PmChr11	35770000	36270000	12
	PmChr11	36260000	36760000	21
	PmChr11	36750000	37250000	24
	PmChr11	37240000	37740000	25
	PmChr11	37730000	38230000	29
	PmChr11	38220000	38720000	35
	PmChr11	38710000	39210000	18
	PmChr11	39200000	39700000	32
	PmChr11	39690000	40190000	49
	PmChr11	40180000	40680000	48
	PmChr11	40670000	41170000	78
	PmChr11	41160000	41660000	68
	PmChr11	41650000	42150000	63
	PmChr11	42140000	42640000	70
	PmChr11	42630000	43130000	46
	PmChr11	43120000	43620000	59
	PmChr11	43610000	44110000	66
	PmChr11	44100000	44600000	34
	PmChr11	44590000	45090000	21
	PmChr11	45080000	45580000	62
	PmChr11	45570000	46070000	48
	PmChr11	46060000	46560000	58
	PmChr11	46550000	47050000	55
	PmChr11	47040000	47540000	67
	PmChr11	47530000	48030000	64
	PmChr11	48020000	48520000	54
	PmChr11	48510000	49010000	65
	PmChr11	49000000	49500000	66
	PmChr11	49490000	49540115	7
	PmChr13	0	500000	54
	PmChr13	490000	990000	58
	PmChr13	980000	1480000	56
	PmChr13	1470000	1970000	49
	PmChr13	1960000	2460000	48
	PmChr13	2450000	2950000	42
	PmChr13	2940000	3440000	49
	PmChr13	3430000	3930000	44
	PmChr13	3920000	4420000	53
	PmChr13	4410000	4910000	22
	PmChr13	4900000	5400000	18
	PmChr13	5390000	5890000	39
	PmChr13	5880000	6380000	28
	PmChr13	6370000	6870000	21
	PmChr13	6860000	7360000	31
	PmChr13	7350000	7850000	37
	PmChr13	7840000	8340000	2
	PmChr13	8330000	8830000	35
	PmChr13	8820000	9320000	14
	PmChr13	9310000	9810000	20
	PmChr13	9800000	10300000	27
	PmChr13	10290000	10790000	23
	PmChr13	10780000	11280000	13
	PmChr13	11270000	11770000	16
	PmChr13	11760000	12260000	16
	PmChr13	12250000	12750000	17
	PmChr13	12740000	13240000	9
	PmChr13	13230000	13730000	4
	PmChr13	13720000	14220000	4
	PmChr13	14210000	14710000	3
	PmChr13	14700000	15200000	16
	PmChr13	15190000	15690000	5
	PmChr13	15680000	16180000	5
	PmChr13	16170000	16670000	7
	PmChr13	16660000	17160000	10
	PmChr13	17150000	17650000	4
	PmChr13	17640000	18140000	7
	PmChr13	18130000	18630000	9
	PmChr13	18620000	19120000	12
	PmChr13	19110000	19610000	7
	PmChr13	19600000	20100000	5
	PmChr13	20090000	20590000	5
	PmChr13	20580000	21080000	7
	PmChr13	21070000	21570000	10
	PmChr13	21560000	22060000	4
	PmChr13	22050000	22550000	14
	PmChr13	22540000	23040000	7
	PmChr13	23030000	23530000	10
	PmChr13	23520000	24020000	7
	PmChr13	24010000	24510000	8
	PmChr13	24500000	25000000	4
	PmChr13	24990000	25490000	6
	PmChr13	25480000	25980000	9
	PmChr13	25970000	26470000	4
	PmChr13	26460000	26960000	8
	PmChr13	26950000	27450000	12
	PmChr13	27440000	27940000	17
	PmChr13	27930000	28430000	18
	PmChr13	28420000	28920000	18
	PmChr13	28910000	29410000	5
	PmChr13	29400000	29900000	21
	PmChr13	29890000	30390000	23
	PmChr13	30380000	30880000	8
	PmChr13	30870000	31370000	13
	PmChr13	31360000	31860000	24
	PmChr13	31850000	32350000	25
	PmChr13	32340000	32840000	26
	PmChr13	32830000	33330000	22
	PmChr13	33320000	33820000	40
	PmChr13	33810000	34310000	27
	PmChr13	34300000	34800000	66
	PmChr13	34790000	35290000	72
	PmChr13	35280000	35780000	67
	PmChr13	35770000	36270000	74
	PmChr13	36260000	36760000	69
	PmChr13	36750000	37250000	68
	PmChr13	37240000	37740000	57
	PmChr13	37730000	38230000	9
	PmChr13	38220000	38720000	16
	PmChr13	38710000	39210000	31
	PmChr13	39200000	39700000	40
	PmChr13	39690000	40190000	50
	PmChr13	40180000	40680000	54
	PmChr13	40670000	41170000	43
	PmChr13	41160000	41660000	60
	PmChr13	41650000	42150000	48
	PmChr13	42140000	42640000	55
	PmChr13	42630000	43130000	62
	PmChr13	43120000	43620000	56
	PmChr13	43610000	44110000	25
	PmChr13	44100000	44600000	78
	PmChr13	44590000	45090000	55
	PmChr13	45080000	45580000	67
	PmChr13	45570000	46070000	78
	PmChr13	46060000	46560000	58
	PmChr13	46550000	46661915	10
	PmChr06	0	500000	50
	PmChr06	490000	990000	77
	PmChr06	980000	1480000	69
	PmChr06	1470000	1970000	80
	PmChr06	1960000	2460000	69
	PmChr06	2450000	2950000	71
	PmChr06	2940000	3440000	69
	PmChr06	3430000	3930000	64
	PmChr06	3920000	4420000	76
	PmChr06	4410000	4910000	74
	PmChr06	4900000	5400000	79
	PmChr06	5390000	5890000	63
	PmChr06	5880000	6380000	58
	PmChr06	6370000	6870000	77
	PmChr06	6860000	7360000	47
	PmChr06	7350000	7850000	76
	PmChr06	7840000	8340000	76
	PmChr06	8330000	8830000	75
	PmChr06	8820000	9320000	64
	PmChr06	9310000	9810000	63
	PmChr06	9800000	10300000	77
	PmChr06	10290000	10790000	73
	PmChr06	10780000	11280000	79
	PmChr06	11270000	11770000	60
	PmChr06	11760000	12260000	76
	PmChr06	12250000	12750000	51
	PmChr06	12740000	13240000	76
	PmChr06	13230000	13730000	69
	PmChr06	13720000	14220000	66
	PmChr06	14210000	14710000	59
	PmChr06	14700000	15200000	62
	PmChr06	15190000	15690000	62
	PmChr06	15680000	16180000	55
	PmChr06	16170000	16670000	51
	PmChr06	16660000	17160000	54
	PmChr06	17150000	17650000	52
	PmChr06	17640000	18140000	35
	PmChr06	18130000	18630000	26
	PmChr06	18620000	19120000	30
	PmChr06	19110000	19610000	29
	PmChr06	19600000	20100000	24
	PmChr06	20090000	20590000	18
	PmChr06	20580000	21080000	22
	PmChr06	21070000	21570000	17
	PmChr06	21560000	22060000	12
	PmChr06	22050000	22550000	8
	PmChr06	22540000	23040000	22
	PmChr06	23030000	23530000	9
	PmChr06	23520000	24020000	15
	PmChr06	24010000	24510000	5
	PmChr06	24500000	25000000	11
	PmChr06	24990000	25490000	6
	PmChr06	25480000	25980000	4
	PmChr06	25970000	26470000	8
	PmChr06	26460000	26960000	10
	PmChr06	26950000	27450000	3
	PmChr06	27440000	27940000	14
	PmChr06	27930000	28430000	3
	PmChr06	28420000	28920000	6
	PmChr06	28910000	29410000	10
	PmChr06	29400000	29900000	6
	PmChr06	29890000	30390000	4
	PmChr06	30380000	30880000	1
	PmChr06	30870000	31370000	8
	PmChr06	31360000	31860000	14
	PmChr06	31850000	32350000	10
	PmChr06	32340000	32840000	20
	PmChr06	32830000	33330000	17
	PmChr06	33320000	33820000	7
	PmChr06	33810000	34310000	16
	PmChr06	34300000	34800000	14
	PmChr06	34790000	35290000	4
	PmChr06	35280000	35780000	24
	PmChr06	35770000	36270000	27
	PmChr06	36260000	36760000	21
	PmChr06	36750000	37250000	27
	PmChr06	37240000	37740000	32
	PmChr06	37730000	38230000	49
	PmChr06	38220000	38720000	62
	PmChr06	38710000	39210000	43
	PmChr06	39200000	39700000	55
	PmChr06	39690000	40190000	61
	PmChr06	40180000	40680000	47
	PmChr06	40670000	41170000	52
	PmChr06	41160000	41660000	54
	PmChr06	41650000	42150000	52
	PmChr06	42140000	42640000	55
	PmChr06	42630000	43130000	51
	PmChr06	43120000	43620000	65
	PmChr06	43610000	43720407	7
	PmChr08	0	500000	44
	PmChr08	490000	990000	67
	PmChr08	980000	1480000	74
	PmChr08	1470000	1970000	54
	PmChr08	1960000	2460000	59
	PmChr08	2450000	2950000	62
	PmChr08	2940000	3440000	66
	PmChr08	3430000	3930000	77
	PmChr08	3920000	4420000	67
	PmChr08	4410000	4910000	52
	PmChr08	4900000	5400000	70
	PmChr08	5390000	5890000	65
	PmChr08	5880000	6380000	57
	PmChr08	6370000	6870000	74
	PmChr08	6860000	7360000	54
	PmChr08	7350000	7850000	61
	PmChr08	7840000	8340000	54
	PmChr08	8330000	8830000	37
	PmChr08	8820000	9320000	48
	PmChr08	9310000	9810000	39
	PmChr08	9800000	10300000	37
	PmChr08	10290000	10790000	21
	PmChr08	10780000	11280000	15
	PmChr08	11270000	11770000	28
	PmChr08	11760000	12260000	10
	PmChr08	12250000	12750000	15
	PmChr08	12740000	13240000	9
	PmChr08	13230000	13730000	15
	PmChr08	13720000	14220000	9
	PmChr08	14210000	14710000	6
	PmChr08	14700000	15200000	13
	PmChr08	15190000	15690000	6
	PmChr08	15680000	16180000	18
	PmChr08	16170000	16670000	49
	PmChr08	16660000	17160000	8
	PmChr08	17150000	17650000	2
	PmChr08	17640000	18140000	0
	PmChr08	18130000	18630000	0
	PmChr08	18620000	19120000	11
	PmChr08	19110000	19610000	7
	PmChr08	19600000	20100000	6
	PmChr08	20090000	20590000	2
	PmChr08	20580000	21080000	8
	PmChr08	21070000	21570000	9
	PmChr08	21560000	22060000	1
	PmChr08	22050000	22550000	6
	PmChr08	22540000	23040000	9
	PmChr08	23030000	23530000	3
	PmChr08	23520000	24020000	7
	PmChr08	24010000	24510000	13
	PmChr08	24500000	25000000	10
	PmChr08	24990000	25490000	8
	PmChr08	25480000	25980000	2
	PmChr08	25970000	26470000	6
	PmChr08	26460000	26960000	0
	PmChr08	26950000	27450000	11
	PmChr08	27440000	27940000	5
	PmChr08	27930000	28430000	5
	PmChr08	28420000	28920000	1
	PmChr08	28910000	29410000	1
	PmChr08	29400000	29900000	15
	PmChr08	29890000	30390000	7
	PmChr08	30380000	30880000	27
	PmChr08	30870000	31370000	19
	PmChr08	31360000	31860000	31
	PmChr08	31850000	32350000	40
	PmChr08	32340000	32840000	25
	PmChr08	32830000	33330000	43
	PmChr08	33320000	33820000	50
	PmChr08	33810000	34310000	63
	PmChr08	34300000	34800000	64
	PmChr08	34790000	35290000	55
	PmChr08	35280000	35780000	61
	PmChr08	35770000	36270000	61
	PmChr08	36260000	36760000	67
	PmChr08	36750000	37250000	63
	PmChr08	37240000	37740000	59
	PmChr08	37730000	38230000	60
	PmChr08	38220000	38720000	63
	PmChr08	38710000	39210000	70
	PmChr08	39200000	39700000	71
	PmChr08	39690000	40190000	65
	PmChr08	40180000	40680000	76
	PmChr08	40670000	41170000	63
	PmChr08	41160000	41660000	80
	PmChr08	41650000	42150000	91
	PmChr08	42140000	42640000	59
	PmChr08	42630000	43130000	81
	PmChr08	43120000	43620000	72
	PmChr08	43610000	43632214	0
	PmChr04	0	500000	66
	PmChr04	490000	990000	58
	PmChr04	980000	1480000	45
	PmChr04	1470000	1970000	33
	PmChr04	1960000	2460000	44
	PmChr04	2450000	2950000	46
	PmChr04	2940000	3440000	61
	PmChr04	3430000	3930000	57
	PmChr04	3920000	4420000	54
	PmChr04	4410000	4910000	67
	PmChr04	4900000	5400000	45
	PmChr04	5390000	5890000	52
	PmChr04	5880000	6380000	73
	PmChr04	6370000	6870000	45
	PmChr04	6860000	7360000	38
	PmChr04	7350000	7850000	51
	PmChr04	7840000	8340000	54
	PmChr04	8330000	8830000	22
	PmChr04	8820000	9320000	25
	PmChr04	9310000	9810000	27
	PmChr04	9800000	10300000	31
	PmChr04	10290000	10790000	31
	PmChr04	10780000	11280000	52
	PmChr04	11270000	11770000	15
	PmChr04	11760000	12260000	13
	PmChr04	12250000	12750000	16
	PmChr04	12740000	13240000	7
	PmChr04	13230000	13730000	11
	PmChr04	13720000	14220000	7
	PmChr04	14210000	14710000	3
	PmChr04	14700000	15200000	2
	PmChr04	15190000	15690000	21
	PmChr04	15680000	16180000	2
	PmChr04	16170000	16670000	4
	PmChr04	16660000	17160000	0
	PmChr04	17150000	17650000	5
	PmChr04	17640000	18140000	2
	PmChr04	18130000	18630000	3
	PmChr04	18620000	19120000	1
	PmChr04	19110000	19610000	5
	PmChr04	19600000	20100000	3
	PmChr04	20090000	20590000	12
	PmChr04	20580000	21080000	3
	PmChr04	21070000	21570000	19
	PmChr04	21560000	22060000	1
	PmChr04	22050000	22550000	2
	PmChr04	22540000	23040000	33
	PmChr04	23030000	23530000	52
	PmChr04	23520000	24020000	43
	PmChr04	24010000	24510000	37
	PmChr04	24500000	25000000	41
	PmChr04	24990000	25490000	28
	PmChr04	25480000	25980000	41
	PmChr04	25970000	26470000	35
	PmChr04	26460000	26960000	26
	PmChr04	26950000	27450000	28
	PmChr04	27440000	27940000	36
	PmChr04	27930000	28430000	22
	PmChr04	28420000	28920000	26
	PmChr04	28910000	29410000	28
	PmChr04	29400000	29900000	32
	PmChr04	29890000	30390000	29
	PmChr04	30380000	30880000	49
	PmChr04	30870000	31370000	63
	PmChr04	31360000	31860000	63
	PmChr04	31850000	32350000	70
	PmChr04	32340000	32840000	64
	PmChr04	32830000	33330000	71
	PmChr04	33320000	33820000	56
	PmChr04	33810000	34310000	82
	PmChr04	34300000	34800000	68
	PmChr04	34790000	35290000	59
	PmChr04	35280000	35780000	73
	PmChr04	35770000	36270000	59
	PmChr04	36260000	36760000	71
	PmChr04	36750000	37250000	66
	PmChr04	37240000	37740000	61
	PmChr04	37730000	38230000	67
	PmChr04	38220000	38720000	58
	PmChr04	38710000	39210000	82
	PmChr04	39200000	39700000	82
	PmChr04	39690000	40190000	82
	PmChr04	40180000	40680000	71
	PmChr04	40670000	41170000	73
	PmChr04	41160000	41660000	83
	PmChr04	41650000	42150000	61
	PmChr04	42140000	42640000	79
	PmChr04	42630000	43130000	62
	PmChr04	43120000	43575051	48
	PmChr12	0	500000	47
	PmChr12	490000	990000	86
	PmChr12	980000	1480000	78
	PmChr12	1470000	1970000	67
	PmChr12	1960000	2460000	55
	PmChr12	2450000	2950000	58
	PmChr12	2940000	3440000	72
	PmChr12	3430000	3930000	66
	PmChr12	3920000	4420000	55
	PmChr12	4410000	4910000	64
	PmChr12	4900000	5400000	51
	PmChr12	5390000	5890000	49
	PmChr12	5880000	6380000	50
	PmChr12	6370000	6870000	32
	PmChr12	6860000	7360000	55
	PmChr12	7350000	7850000	38
	PmChr12	7840000	8340000	34
	PmChr12	8330000	8830000	28
	PmChr12	8820000	9320000	18
	PmChr12	9310000	9810000	20
	PmChr12	9800000	10300000	14
	PmChr12	10290000	10790000	11
	PmChr12	10780000	11280000	56
	PmChr12	11270000	11770000	52
	PmChr12	11760000	12260000	49
	PmChr12	12250000	12750000	38
	PmChr12	12740000	13240000	15
	PmChr12	13230000	13730000	20
	PmChr12	13720000	14220000	14
	PmChr12	14210000	14710000	11
	PmChr12	14700000	15200000	3
	PmChr12	15190000	15690000	1
	PmChr12	15680000	16180000	1
	PmChr12	16170000	16670000	11
	PmChr12	16660000	17160000	14
	PmChr12	17150000	17650000	6
	PmChr12	17640000	18140000	2
	PmChr12	18130000	18630000	12
	PmChr12	18620000	19120000	2
	PmChr12	19110000	19610000	2
	PmChr12	19600000	20100000	1
	PmChr12	20090000	20590000	4
	PmChr12	20580000	21080000	3
	PmChr12	21070000	21570000	4
	PmChr12	21560000	22060000	6
	PmChr12	22050000	22550000	7
	PmChr12	22540000	23040000	10
	PmChr12	23030000	23530000	18
	PmChr12	23520000	24020000	9
	PmChr12	24010000	24510000	13
	PmChr12	24500000	25000000	18
	PmChr12	24990000	25490000	21
	PmChr12	25480000	25980000	12
	PmChr12	25970000	26470000	14
	PmChr12	26460000	26960000	8
	PmChr12	26950000	27450000	6
	PmChr12	27440000	27940000	15
	PmChr12	27930000	28430000	27
	PmChr12	28420000	28920000	39
	PmChr12	28910000	29410000	49
	PmChr12	29400000	29900000	24
	PmChr12	29890000	30390000	49
	PmChr12	30380000	30880000	51
	PmChr12	30870000	31370000	64
	PmChr12	31360000	31860000	66
	PmChr12	31850000	32350000	63
	PmChr12	32340000	32840000	71
	PmChr12	32830000	33330000	70
	PmChr12	33320000	33820000	50
	PmChr12	33810000	34310000	68
	PmChr12	34300000	34800000	61
	PmChr12	34790000	35290000	49
	PmChr12	35280000	35780000	62
	PmChr12	35770000	36270000	72
	PmChr12	36260000	36760000	73
	PmChr12	36750000	37250000	65
	PmChr12	37240000	37740000	70
	PmChr12	37730000	38230000	51
	PmChr12	38220000	38720000	58
	PmChr12	38710000	39210000	57
	PmChr12	39200000	39700000	76
	PmChr12	39690000	40190000	53
	PmChr12	40180000	40680000	58
	PmChr12	40670000	41170000	81
	PmChr12	41160000	41660000	68
	PmChr12	41650000	42150000	70
	PmChr12	42140000	42378805	38
	PmChr15	0	500000	20
	PmChr15	490000	990000	12
	PmChr15	980000	1480000	0
	PmChr15	1470000	1970000	6
	PmChr15	1960000	2460000	36
	PmChr15	2450000	2950000	11
	PmChr15	2940000	3440000	19
	PmChr15	3430000	3930000	13
	PmChr15	3920000	4420000	9
	PmChr15	4410000	4910000	19
	PmChr15	4900000	5400000	11
	PmChr15	5390000	5890000	14
	PmChr15	5880000	6380000	16
	PmChr15	6370000	6870000	9
	PmChr15	6860000	7360000	9
	PmChr15	7350000	7850000	11
	PmChr15	7840000	8340000	10
	PmChr15	8330000	8830000	11
	PmChr15	8820000	9320000	9
	PmChr15	9310000	9810000	6
	PmChr15	9800000	10300000	10
	PmChr15	10290000	10790000	3
	PmChr15	10780000	11280000	10
	PmChr15	11270000	11770000	10
	PmChr15	11760000	12260000	5
	PmChr15	12250000	12750000	9
	PmChr15	12740000	13240000	22
	PmChr15	13230000	13730000	13
	PmChr15	13720000	14220000	2
	PmChr15	14210000	14710000	19
	PmChr15	14700000	15200000	9
	PmChr15	15190000	15690000	7
	PmChr15	15680000	16180000	15
	PmChr15	16170000	16670000	10
	PmChr15	16660000	17160000	24
	PmChr15	17150000	17650000	9
	PmChr15	17640000	18140000	15
	PmChr15	18130000	18630000	24
	PmChr15	18620000	19120000	27
	PmChr15	19110000	19610000	17
	PmChr15	19600000	20100000	20
	PmChr15	20090000	20590000	28
	PmChr15	20580000	21080000	33
	PmChr15	21070000	21570000	25
	PmChr15	21560000	22060000	26
	PmChr15	22050000	22550000	27
	PmChr15	22540000	23040000	46
	PmChr15	23030000	23530000	35
	PmChr15	23520000	24020000	44
	PmChr15	24010000	24510000	44
	PmChr15	24500000	25000000	61
	PmChr15	24990000	25490000	54
	PmChr15	25480000	25980000	72
	PmChr15	25970000	26470000	49
	PmChr15	26460000	26960000	56
	PmChr15	26950000	27450000	73
	PmChr15	27440000	27940000	63
	PmChr15	27930000	28430000	52
	PmChr15	28420000	28920000	72
	PmChr15	28910000	29410000	67
	PmChr15	29400000	29900000	47
	PmChr15	29890000	30390000	61
	PmChr15	30380000	30880000	74
	PmChr15	30870000	31370000	67
	PmChr15	31360000	31860000	23
	PmChr15	31850000	32350000	73
	PmChr15	32340000	32840000	71
	PmChr15	32830000	33330000	61
	PmChr15	33320000	33820000	39
	PmChr15	33810000	34310000	65
	PmChr15	34300000	34800000	76
	PmChr15	34790000	35290000	67
	PmChr15	35280000	35780000	55
	PmChr15	35770000	36270000	58
	PmChr15	36260000	36760000	54
	PmChr15	36750000	37250000	59
	PmChr15	37240000	37740000	71
	PmChr15	37730000	38230000	68
	PmChr15	38220000	38720000	69
	PmChr15	38710000	39210000	60
	PmChr15	39200000	39700000	77
	PmChr15	39690000	39901388	28
	PmChr17	0	500000	73
	PmChr17	490000	990000	62
	PmChr17	980000	1480000	63
	PmChr17	1470000	1970000	42
	PmChr17	1960000	2460000	28
	PmChr17	2450000	2950000	27
	PmChr17	2940000	3440000	35
	PmChr17	3430000	3930000	44
	PmChr17	3920000	4420000	31
	PmChr17	4410000	4910000	12
	PmChr17	4900000	5400000	32
	PmChr17	5390000	5890000	21
	PmChr17	5880000	6380000	21
	PmChr17	6370000	6870000	25
	PmChr17	6860000	7360000	13
	PmChr17	7350000	7850000	24
	PmChr17	7840000	8340000	31
	PmChr17	8330000	8830000	9
	PmChr17	8820000	9320000	10
	PmChr17	9310000	9810000	12
	PmChr17	9800000	10300000	5
	PmChr17	10290000	10790000	18
	PmChr17	10780000	11280000	15
	PmChr17	11270000	11770000	15
	PmChr17	11760000	12260000	13
	PmChr17	12250000	12750000	8
	PmChr17	12740000	13240000	17
	PmChr17	13230000	13730000	13
	PmChr17	13720000	14220000	10
	PmChr17	14210000	14710000	6
	PmChr17	14700000	15200000	14
	PmChr17	15190000	15690000	14
	PmChr17	15680000	16180000	9
	PmChr17	16170000	16670000	6
	PmChr17	16660000	17160000	7
	PmChr17	17150000	17650000	5
	PmChr17	17640000	18140000	6
	PmChr17	18130000	18630000	1
	PmChr17	18620000	19120000	12
	PmChr17	19110000	19610000	12
	PmChr17	19600000	20100000	16
	PmChr17	20090000	20590000	5
	PmChr17	20580000	21080000	10
	PmChr17	21070000	21570000	7
	PmChr17	21560000	22060000	5
	PmChr17	22050000	22550000	8
	PmChr17	22540000	23040000	8
	PmChr17	23030000	23530000	5
	PmChr17	23520000	24020000	3
	PmChr17	24010000	24510000	3
	PmChr17	24500000	25000000	4
	PmChr17	24990000	25490000	7
	PmChr17	25480000	25980000	10
	PmChr17	25970000	26470000	5
	PmChr17	26460000	26960000	4
	PmChr17	26950000	27450000	12
	PmChr17	27440000	27940000	20
	PmChr17	27930000	28430000	10
	PmChr17	28420000	28920000	7
	PmChr17	28910000	29410000	16
	PmChr17	29400000	29900000	4
	PmChr17	29890000	30390000	11
	PmChr17	30380000	30880000	10
	PmChr17	30870000	31370000	22
	PmChr17	31360000	31860000	15
	PmChr17	31850000	32350000	9
	PmChr17	32340000	32840000	15
	PmChr17	32830000	33330000	22
	PmChr17	33320000	33820000	29
	PmChr17	33810000	34310000	30
	PmChr17	34300000	34800000	22
	PmChr17	34790000	35290000	30
	PmChr17	35280000	35780000	48
	PmChr17	35770000	36270000	50
	PmChr17	36260000	36760000	29
	PmChr17	36750000	37250000	34
	PmChr17	37240000	37740000	53
	PmChr17	37730000	38230000	37
	PmChr17	38220000	38720000	47
	PmChr17	38710000	39210000	59
	PmChr17	39200000	39340074	14
	PmChr16	0	500000	23
	PmChr16	490000	990000	31
	PmChr16	980000	1480000	16
	PmChr16	1470000	1970000	28
	PmChr16	1960000	2460000	20
	PmChr16	2450000	2950000	25
	PmChr16	2940000	3440000	18
	PmChr16	3430000	3930000	9
	PmChr16	3920000	4420000	13
	PmChr16	4410000	4910000	20
	PmChr16	4900000	5400000	19
	PmChr16	5390000	5890000	5
	PmChr16	5880000	6380000	8
	PmChr16	6370000	6870000	9
	PmChr16	6860000	7360000	21
	PmChr16	7350000	7850000	6
	PmChr16	7840000	8340000	15
	PmChr16	8330000	8830000	5
	PmChr16	8820000	9320000	2
	PmChr16	9310000	9810000	10
	PmChr16	9800000	10300000	7
	PmChr16	10290000	10790000	13
	PmChr16	10780000	11280000	4
	PmChr16	11270000	11770000	7
	PmChr16	11760000	12260000	5
	PmChr16	12250000	12750000	1
	PmChr16	12740000	13240000	5
	PmChr16	13230000	13730000	6
	PmChr16	13720000	14220000	3
	PmChr16	14210000	14710000	2
	PmChr16	14700000	15200000	15
	PmChr16	15190000	15690000	21
	PmChr16	15680000	16180000	22
	PmChr16	16170000	16670000	11
	PmChr16	16660000	17160000	25
	PmChr16	17150000	17650000	27
	PmChr16	17640000	18140000	25
	PmChr16	18130000	18630000	38
	PmChr16	18620000	19120000	24
	PmChr16	19110000	19610000	23
	PmChr16	19600000	20100000	39
	PmChr16	20090000	20590000	42
	PmChr16	20580000	21080000	52
	PmChr16	21070000	21570000	55
	PmChr16	21560000	22060000	49
	PmChr16	22050000	22550000	57
	PmChr16	22540000	23040000	63
	PmChr16	23030000	23530000	69
	PmChr16	23520000	24020000	85
	PmChr16	24010000	24510000	61
	PmChr16	24500000	25000000	77
	PmChr16	24990000	25490000	78
	PmChr16	25480000	25980000	71
	PmChr16	25970000	26470000	78
	PmChr16	26460000	26960000	71
	PmChr16	26950000	27450000	64
	PmChr16	27440000	27940000	78
	PmChr16	27930000	28430000	61
	PmChr16	28420000	28920000	47
	PmChr16	28910000	29410000	58
	PmChr16	29400000	29900000	89
	PmChr16	29890000	30390000	75
	PmChr16	30380000	30880000	64
	PmChr16	30870000	31370000	62
	PmChr16	31360000	31860000	78
	PmChr16	31850000	32350000	75
	PmChr16	32340000	32840000	74
	PmChr16	32830000	33330000	78
	PmChr16	33320000	33820000	72
	PmChr16	33810000	34310000	67
	PmChr16	34300000	34515715	22
	PmChr14	0	500000	62
	PmChr14	490000	990000	63
	PmChr14	980000	1480000	74
	PmChr14	1470000	1970000	75
	PmChr14	1960000	2460000	67
	PmChr14	2450000	2950000	60
	PmChr14	2940000	3440000	49
	PmChr14	3430000	3930000	53
	PmChr14	3920000	4420000	38
	PmChr14	4410000	4910000	33
	PmChr14	4900000	5400000	36
	PmChr14	5390000	5890000	31
	PmChr14	5880000	6380000	18
	PmChr14	6370000	6870000	17
	PmChr14	6860000	7360000	6
	PmChr14	7350000	7850000	36
	PmChr14	7840000	8340000	15
	PmChr14	8330000	8830000	10
	PmChr14	8820000	9320000	2
	PmChr14	9310000	9810000	10
	PmChr14	9800000	10300000	5
	PmChr14	10290000	10790000	14
	PmChr14	10780000	11280000	8
	PmChr14	11270000	11770000	13
	PmChr14	11760000	12260000	10
	PmChr14	12250000	12750000	3
	PmChr14	12740000	13240000	2
	PmChr14	13230000	13730000	3
	PmChr14	13720000	14220000	3
	PmChr14	14210000	14710000	10
	PmChr14	14700000	15200000	14
	PmChr14	15190000	15690000	6
	PmChr14	15680000	16180000	17
	PmChr14	16170000	16670000	12
	PmChr14	16660000	17160000	2
	PmChr14	17150000	17650000	7
	PmChr14	17640000	18140000	6
	PmChr14	18130000	18630000	11
	PmChr14	18620000	19120000	10
	PmChr14	19110000	19610000	14
	PmChr14	19600000	20100000	38
	PmChr14	20090000	20590000	14
	PmChr14	20580000	21080000	7
	PmChr14	21070000	21570000	16
	PmChr14	21560000	22060000	26
	PmChr14	22050000	22550000	19
	PmChr14	22540000	23040000	19
	PmChr14	23030000	23530000	13
	PmChr14	23520000	24020000	41
	PmChr14	24010000	24510000	31
	PmChr14	24500000	25000000	26
	PmChr14	24990000	25490000	73
	PmChr14	25480000	25980000	80
	PmChr14	25970000	26470000	80
	PmChr14	26460000	26960000	58
	PmChr14	26950000	27450000	38
	PmChr14	27440000	27940000	38
	PmChr14	27930000	28430000	59
	PmChr14	28420000	28920000	55
	PmChr14	28910000	29410000	56
	PmChr14	29400000	29900000	58
	PmChr14	29890000	30390000	63
	PmChr14	30380000	30880000	53
	PmChr14	30870000	31370000	66
	PmChr14	31360000	31860000	66
	PmChr14	31850000	32350000	62
	PmChr14	32340000	32840000	81
	PmChr14	32830000	33171554	54
	PmChr18	0	500000	58
	PmChr18	490000	990000	59
	PmChr18	980000	1480000	46
	PmChr18	1470000	1970000	52
	PmChr18	1960000	2460000	42
	PmChr18	2450000	2950000	43
	PmChr18	2940000	3440000	46
	PmChr18	3430000	3930000	42
	PmChr18	3920000	4420000	33
	PmChr18	4410000	4910000	27
	PmChr18	4900000	5400000	11
	PmChr18	5390000	5890000	16
	PmChr18	5880000	6380000	24
	PmChr18	6370000	6870000	18
	PmChr18	6860000	7360000	13
	PmChr18	7350000	7850000	13
	PmChr18	7840000	8340000	12
	PmChr18	8330000	8830000	10
	PmChr18	8820000	9320000	12
	PmChr18	9310000	9810000	8
	PmChr18	9800000	10300000	3
	PmChr18	10290000	10790000	9
	PmChr18	10780000	11280000	23
	PmChr18	11270000	11770000	3
	PmChr18	11760000	12260000	3
	PmChr18	12250000	12750000	0
	PmChr18	12740000	13240000	2
	PmChr18	13230000	13730000	1
	PmChr18	13720000	14220000	4
	PmChr18	14210000	14710000	3
	PmChr18	14700000	15200000	9
	PmChr18	15190000	15690000	6
	PmChr18	15680000	16180000	2
	PmChr18	16170000	16670000	4
	PmChr18	16660000	17160000	2
	PmChr18	17150000	17650000	0
	PmChr18	17640000	18140000	2
	PmChr18	18130000	18630000	8
	PmChr18	18620000	19120000	4
	PmChr18	19110000	19610000	11
	PmChr18	19600000	20100000	3
	PmChr18	20090000	20590000	8
	PmChr18	20580000	21080000	12
	PmChr18	21070000	21570000	8
	PmChr18	21560000	22060000	8
	PmChr18	22050000	22550000	13
	PmChr18	22540000	23040000	26
	PmChr18	23030000	23530000	7
	PmChr18	23520000	24020000	6
	PmChr18	24010000	24510000	17
	PmChr18	24500000	25000000	23
	PmChr18	24990000	25490000	20
	PmChr18	25480000	25980000	30
	PmChr18	25970000	26470000	39
	PmChr18	26460000	26960000	49
	PmChr18	26950000	27450000	53
	PmChr18	27440000	27940000	44
	PmChr18	27930000	28430000	53
	PmChr18	28420000	28920000	61
	PmChr18	28910000	29410000	49
	PmChr18	29400000	29900000	62
	PmChr18	29890000	30390000	40
	PmChr18	30380000	30880000	44
	PmChr18	30870000	31370000	45
	PmChr18	31360000	31860000	80
	PmChr18	31850000	32167407	42
	PmChr10	0	500000	77
	PmChr10	490000	990000	59
	PmChr10	980000	1480000	55
	PmChr10	1470000	1970000	62
	PmChr10	1960000	2460000	81
	PmChr10	2450000	2950000	61
	PmChr10	2940000	3440000	72
	PmChr10	3430000	3930000	72
	PmChr10	3920000	4420000	60
	PmChr10	4410000	4910000	70
	PmChr10	4900000	5400000	59
	PmChr10	5390000	5890000	58
	PmChr10	5880000	6380000	57
	PmChr10	6370000	6870000	52
	PmChr10	6860000	7360000	25
	PmChr10	7350000	7850000	33
	PmChr10	7840000	8340000	29
	PmChr10	8330000	8830000	33
	PmChr10	8820000	9320000	31
	PmChr10	9310000	9810000	26
	PmChr10	9800000	10300000	12
	PmChr10	10290000	10790000	27
	PmChr10	10780000	11280000	30
	PmChr10	11270000	11770000	23
	PmChr10	11760000	12260000	4
	PmChr10	12250000	12750000	9
	PmChr10	12740000	13240000	7
	PmChr10	13230000	13730000	4
	PmChr10	13720000	14220000	5
	PmChr10	14210000	14710000	5
	PmChr10	14700000	15200000	8
	PmChr10	15190000	15690000	6
	PmChr10	15680000	16180000	2
	PmChr10	16170000	16670000	10
	PmChr10	16660000	17160000	13
	PmChr10	17150000	17650000	15
	PmChr10	17640000	18140000	8
	PmChr10	18130000	18630000	6
	PmChr10	18620000	19120000	8
	PmChr10	19110000	19610000	5
	PmChr10	19600000	20100000	19
	PmChr10	20090000	20590000	24
	PmChr10	20580000	21080000	7
	PmChr10	21070000	21570000	11
	PmChr10	21560000	22060000	9
	PmChr10	22050000	22550000	8
	PmChr10	22540000	23040000	10
	PmChr10	23030000	23530000	32
	PmChr10	23520000	24020000	40
	PmChr10	24010000	24510000	41
	PmChr10	24500000	25000000	28
	PmChr10	24990000	25490000	41
	PmChr10	25480000	25980000	37
	PmChr10	25970000	26470000	58
	PmChr10	26460000	26960000	57
	PmChr10	26950000	27450000	69
	PmChr10	27440000	27940000	53
	PmChr10	27930000	28430000	65
	PmChr10	28420000	28920000	58
	PmChr10	28910000	29410000	48
	PmChr10	29400000	29900000	68
	PmChr10	29890000	30390000	62
	PmChr10	30380000	30880000	66
	PmChr10	30870000	31370000	59
	PmChr10	31360000	31649554	44

## Sheet: Fig 1c
	Chromosome	Start	End	Transcriptional level (Log2 (RPKM))
	PmChr01	0	500000	2.48208
	PmChr01	490000	990000	2.40563
	PmChr01	980000	1480000	2.74018
	PmChr01	1470000	1970000	2.65049
	PmChr01	1960000	2460000	2.43598
	PmChr01	2450000	2950000	2.6877
	PmChr01	2940000	3440000	2.3184
	PmChr01	3430000	3930000	1.92777
	PmChr01	3920000	4420000	2.71927
	PmChr01	4410000	4910000	2.28157
	PmChr01	4900000	5400000	2.49554
	PmChr01	5390000	5890000	2.4585
	PmChr01	5880000	6380000	2.77032
	PmChr01	6370000	6870000	2.30083
	PmChr01	6860000	7360000	2.2935
	PmChr01	7350000	7850000	2.43557
	PmChr01	7840000	8340000	2.71774
	PmChr01	8330000	8830000	2.42435
	PmChr01	8820000	9320000	3.03358
	PmChr01	9310000	9810000	2.93825
	PmChr01	9800000	10300000	2.63442
	PmChr01	10290000	10790000	2.39011
	PmChr01	10780000	11280000	2.8032
	PmChr01	11270000	11770000	2.78753
	PmChr01	11760000	12260000	2.81968
	PmChr01	12250000	12750000	2.4226
	PmChr01	12740000	13240000	2.04266
	PmChr01	13230000	13730000	1.86221
	PmChr01	13720000	14220000	2.39541
	PmChr01	14210000	14710000	2.39768
	PmChr01	14700000	15200000	2.02212
	PmChr01	15190000	15690000	3.08883
	PmChr01	15680000	16180000	1.97636
	PmChr01	16170000	16670000	2.06036
	PmChr01	16660000	17160000	2.08022
	PmChr01	17150000	17650000	2.45022
	PmChr01	17640000	18140000	1.85882
	PmChr01	18130000	18630000	2.04242
	PmChr01	18620000	19120000	2.20735
	PmChr01	19110000	19610000	2.21173
	PmChr01	19600000	20100000	2.75714
	PmChr01	20090000	20590000	2.63167
	PmChr01	20580000	21080000	2.40674
	PmChr01	21070000	21570000	2.66686
	PmChr01	21560000	22060000	2.4097
	PmChr01	22050000	22550000	2.51614
	PmChr01	22540000	23040000	2.36268
	PmChr01	23030000	23530000	2.86423
	PmChr01	23520000	24020000	2.63339
	PmChr01	24010000	24510000	2.48978
	PmChr01	24500000	25000000	1.80603
	PmChr01	24990000	25490000	2.84066
	PmChr01	25480000	25980000	2.73372
	PmChr01	25970000	26470000	2.86807
	PmChr01	26460000	26960000	2.0508
	PmChr01	26950000	27450000	1.91637
	PmChr01	27440000	27940000	1.6311
	PmChr01	27930000	28430000	2.30901
	PmChr01	28420000	28920000	1.98291
	PmChr01	28910000	29410000	1.42229
	PmChr01	29400000	29900000	2.36667
	PmChr01	29890000	30390000	1.92024
	PmChr01	30380000	30880000	1.86235
	PmChr01	30870000	31370000	1.74927
	PmChr01	31360000	31860000	2.86213
	PmChr01	31850000	32350000	2.19137
	PmChr01	32340000	32840000	2.75153
	PmChr01	32830000	33330000	1.54016
	PmChr01	33320000	33820000	2.23756
	PmChr01	33810000	34310000	1.81155
	PmChr01	34300000	34800000	1.66872
	PmChr01	34790000	35290000	2.08446
	PmChr01	35280000	35780000	1.85073
	PmChr01	35770000	36270000	1.45714
	PmChr01	36260000	36760000	1.60966
	PmChr01	36750000	37250000	1.23515
	PmChr01	37240000	37740000	1.74458
	PmChr01	37730000	38230000	0.495359
	PmChr01	38220000	38720000	1.70122
	PmChr01	38710000	39210000	1.68737
	PmChr01	39200000	39700000	0.986413
	PmChr01	39690000	40190000	0.663519
	PmChr01	40180000	40680000	1.23718
	PmChr01	40670000	41170000	1.91013
	PmChr01	41160000	41660000	1.09315
	PmChr01	41650000	42150000	1.31044
	PmChr01	42140000	42640000	0.184809
	PmChr01	42630000	43130000	1.9191
	PmChr01	43120000	43620000	0.057508
	PmChr01	43610000	44110000	2.15449
	PmChr01	44100000	44600000	1.82738
	PmChr01	44590000	45090000	1.90632
	PmChr01	45080000	45580000	1.9907
	PmChr01	45570000	46070000	3.16658
	PmChr01	46060000	46560000	2.1282
	PmChr01	46550000	47050000	0.998716
	PmChr01	47040000	47540000	1.19862
	PmChr01	47530000	48030000	0.537744
	PmChr01	48020000	48520000	0.634852
	PmChr01	48510000	49010000	2.39948
	PmChr01	49000000	49500000	2.53403
	PmChr01	49490000	49990000	0.846716
	PmChr01	49980000	50480000	1.75972
	PmChr01	50470000	50970000	0.892396
	PmChr01	50960000	51460000	2.49462
	PmChr01	51450000	51950000	1.4829
	PmChr01	51940000	52440000	1.47093
	PmChr01	52430000	52930000	0.678779
	PmChr01	52920000	53420000	0
	PmChr01	53410000	53910000	1.94585
	PmChr01	53900000	54400000	1.36104
	PmChr01	54390000	54890000	3.21352
	PmChr01	54880000	55380000	1.42583
	PmChr01	55370000	55870000	1.64457
	PmChr01	55860000	56360000	2.76037
	PmChr01	56350000	56850000	1.08127
	PmChr01	56840000	57340000	1.96389
	PmChr01	57330000	57830000	0.206186
	PmChr01	57820000	58320000	1.73655
	PmChr01	58310000	58810000	2.07854
	PmChr01	58800000	59300000	0.721772
	PmChr01	59290000	59790000	2.43147
	PmChr01	59780000	60280000	0.872937
	PmChr01	60270000	60770000	1.08036
	PmChr01	60760000	61260000	1.72451
	PmChr01	61250000	61750000	2.05978
	PmChr01	61740000	62240000	2.5406
	PmChr01	62230000	62730000	2.21892
	PmChr01	62720000	63220000	2.25074
	PmChr01	63210000	63710000	1.02356
	PmChr01	63700000	64200000	1.53899
	PmChr01	64190000	64690000	1.76099
	PmChr01	64680000	65180000	2.24108
	PmChr01	65170000	65670000	0.931561
	PmChr01	65660000	66160000	2.67506
	PmChr01	66150000	66650000	2.82687
	PmChr01	66640000	66884923	2.82014
	PmChr03	0	500000	2.07769
	PmChr03	490000	990000	1.97893
	PmChr03	980000	1480000	2.11106
	PmChr03	1470000	1970000	2.34005
	PmChr03	1960000	2460000	1.82375
	PmChr03	2450000	2950000	1.95042
	PmChr03	2940000	3440000	2.43603
	PmChr03	3430000	3930000	2.4713
	PmChr03	3920000	4420000	2.01326
	PmChr03	4410000	4910000	2.50945
	PmChr03	4900000	5400000	2.02512
	PmChr03	5390000	5890000	1.9032
	PmChr03	5880000	6380000	2.3089
	PmChr03	6370000	6870000	2.00818
	PmChr03	6860000	7360000	1.81589
	PmChr03	7350000	7850000	2.56127
	PmChr03	7840000	8340000	2.60677
	PmChr03	8330000	8830000	2.00976
	PmChr03	8820000	9320000	1.84678
	PmChr03	9310000	9810000	2.52606
	PmChr03	9800000	10300000	2.64675
	PmChr03	10290000	10790000	2.54113
	PmChr03	10780000	11280000	2.24672
	PmChr03	11270000	11770000	2.3196
	PmChr03	11760000	12260000	2.74894
	PmChr03	12250000	12750000	2.23409
	PmChr03	12740000	13240000	2.33188
	PmChr03	13230000	13730000	2.08171
	PmChr03	13720000	14220000	2.24907
	PmChr03	14210000	14710000	1.60609
	PmChr03	14700000	15200000	0.784095
	PmChr03	15190000	15690000	0.962208
	PmChr03	15680000	16180000	1.44347
	PmChr03	16170000	16670000	1.57972
	PmChr03	16660000	17160000	2.19802
	PmChr03	17150000	17650000	2.09979
	PmChr03	17640000	18140000	2.52044
	PmChr03	18130000	18630000	2.06449
	PmChr03	18620000	19120000	2.17725
	PmChr03	19110000	19610000	1.18345
	PmChr03	19600000	20100000	1.42356
	PmChr03	20090000	20590000	1.63934
	PmChr03	20580000	21080000	2.13261
	PmChr03	21070000	21570000	1.22588
	PmChr03	21560000	22060000	1.43204
	PmChr03	22050000	22550000	1.97552
	PmChr03	22540000	23040000	1.02675
	PmChr03	23030000	23530000	1.80956
	PmChr03	23520000	24020000	1.48845
	PmChr03	24010000	24510000	1.5814
	PmChr03	24500000	25000000	1.2739
	PmChr03	24990000	25490000	1.56492
	PmChr03	25480000	25980000	2.16608
	PmChr03	25970000	26470000	1.59091
	PmChr03	26460000	26960000	2.19945
	PmChr03	26950000	27450000	1.67117
	PmChr03	27440000	27940000	3.28314
	PmChr03	27930000	28430000	1.79111
	PmChr03	28420000	28920000	2.6706
	PmChr03	28910000	29410000	0.932759
	PmChr03	29400000	29900000	1.49319
	PmChr03	29890000	30390000	2.15899
	PmChr03	30380000	30880000	0.564685
	PmChr03	30870000	31370000	0.77249
	PmChr03	31360000	31860000	1.62744
	PmChr03	31850000	32350000	2.07368
	PmChr03	32340000	32840000	2.20378
	PmChr03	32830000	33330000	2.19219
	PmChr03	33320000	33820000	0.983037
	PmChr03	33810000	34310000	1.37028
	PmChr03	34300000	34800000	2.21994
	PmChr03	34790000	35290000	1.7216
	PmChr03	35280000	35780000	0.868121
	PmChr03	35770000	36270000	2.22293
	PmChr03	36260000	36760000	1.49739
	PmChr03	36750000	37250000	4.24265
	PmChr03	37240000	37740000	0
	PmChr03	37730000	38230000	2.0046
	PmChr03	38220000	38720000	1.87267
	PmChr03	38710000	39210000	1.6762
	PmChr03	39200000	39700000	0.648908
	PmChr03	39690000	40190000	4.95559
	PmChr03	40180000	40680000	1.97688
	PmChr03	40670000	41170000	1.49602
	PmChr03	41160000	41660000	0.592732
	PmChr03	41650000	42150000	0.716836
	PmChr03	42140000	42640000	1.01813
	PmChr03	42630000	43130000	2.37004
	PmChr03	43120000	43620000	1.36943
	PmChr03	43610000	44110000	1.17434
	PmChr03	44100000	44600000	1.62059
	PmChr03	44590000	45090000	4.14466
	PmChr03	45080000	45580000	1.4584
	PmChr03	45570000	46070000	0.837555
	PmChr03	46060000	46560000	1.57934
	PmChr03	46550000	47050000	1.68848
	PmChr03	47040000	47540000	1.63595
	PmChr03	47530000	48030000	1.42312
	PmChr03	48020000	48520000	1.77178
	PmChr03	48510000	49010000	1.47629
	PmChr03	49000000	49500000	0.283123
	PmChr03	49490000	49990000	0.926695
	PmChr03	49980000	50480000	1.67404
	PmChr03	50470000	50970000	1.19849
	PmChr03	50960000	51460000	1.85209
	PmChr03	51450000	51950000	1.84878
	PmChr03	51940000	52440000	1.54945
	PmChr03	52430000	52930000	1.45674
	PmChr03	52920000	53420000	1.41336
	PmChr03	53410000	53910000	2.26055
	PmChr03	53900000	54400000	2.25436
	PmChr03	54390000	54890000	1.42972
	PmChr03	54880000	55380000	2.15937
	PmChr03	55370000	55870000	2.05226
	PmChr03	55860000	56360000	1.85407
	PmChr03	56350000	56850000	2.38116
	PmChr03	56840000	57340000	1.81819
	PmChr03	57330000	57830000	2.24886
	PmChr03	57820000	58320000	1.4374
	PmChr03	58310000	58436902	0
	PmChr05	0	500000	2.21699
	PmChr05	490000	990000	2.33262
	PmChr05	980000	1480000	1.95236
	PmChr05	1470000	1970000	1.59855
	PmChr05	1960000	2460000	1.98428
	PmChr05	2450000	2950000	1.60558
	PmChr05	2940000	3440000	2.25831
	PmChr05	3430000	3930000	1.03383
	PmChr05	3920000	4420000	1.82548
	PmChr05	4410000	4910000	2.02311
	PmChr05	4900000	5400000	2.0532
	PmChr05	5390000	5890000	1.71323
	PmChr05	5880000	6380000	1.96084
	PmChr05	6370000	6870000	1.69445
	PmChr05	6860000	7360000	1.85486
	PmChr05	7350000	7850000	1.67499
	PmChr05	7840000	8340000	1.97741
	PmChr05	8330000	8830000	2.17861
	PmChr05	8820000	9320000	2.25136
	PmChr05	9310000	9810000	2.51491
	PmChr05	9800000	10300000	2.35768
	PmChr05	10290000	10790000	2.2369
	PmChr05	10780000	11280000	2.59146
	PmChr05	11270000	11770000	2.43783
	PmChr05	11760000	12260000	1.65354
	PmChr05	12250000	12750000	1.68667
	PmChr05	12740000	13240000	2.13073
	PmChr05	13230000	13730000	2.07069
	PmChr05	13720000	14220000	2.00318
	PmChr05	14210000	14710000	1.85122
	PmChr05	14700000	15200000	1.91345
	PmChr05	15190000	15690000	1.71526
	PmChr05	15680000	16180000	2.22495
	PmChr05	16170000	16670000	1.52336
	PmChr05	16660000	17160000	1.48875
	PmChr05	17150000	17650000	2.33778
	PmChr05	17640000	18140000	1.28813
	PmChr05	18130000	18630000	1.11183
	PmChr05	18620000	19120000	0.976825
	PmChr05	19110000	19610000	1.40721
	PmChr05	19600000	20100000	2.12131
	PmChr05	20090000	20590000	1.58896
	PmChr05	20580000	21080000	0.232613
	PmChr05	21070000	21570000	1.77428
	PmChr05	21560000	22060000	2.57874
	PmChr05	22050000	22550000	0.852923
	PmChr05	22540000	23040000	2.4226
	PmChr05	23030000	23530000	0.97147
	PmChr05	23520000	24020000	0.0932503
	PmChr05	24010000	24510000	1.70275
	PmChr05	24500000	25000000	0.98111
	PmChr05	24990000	25490000	1.90975
	PmChr05	25480000	25980000	1.9587
	PmChr05	25970000	26470000	2.60524
	PmChr05	26460000	26960000	1.25694
	PmChr05	26950000	27450000	2.19806
	PmChr05	27440000	27940000	1.9039
	PmChr05	27930000	28430000	1.69224
	PmChr05	28420000	28920000	1.97868
	PmChr05	28910000	29410000	2.60775
	PmChr05	29400000	29900000	1.97549
	PmChr05	29890000	30390000	2.39615
	PmChr05	30380000	30880000	2.59116
	PmChr05	30870000	31370000	0.996588
	PmChr05	31360000	31860000	1.69326
	PmChr05	31850000	32350000	1.91577
	PmChr05	32340000	32840000	0.679715
	PmChr05	32830000	33330000	0
	PmChr05	33320000	33820000	1.4495
	PmChr05	33810000	34310000	3.37083
	PmChr05	34300000	34800000	0.692632
	PmChr05	34790000	35290000	1.51268
	PmChr05	35280000	35780000	1.44855
	PmChr05	35770000	36270000	2.25453
	PmChr05	36260000	36760000	2.3891
	PmChr05	36750000	37250000	0.703497
	PmChr05	37240000	37740000	1.18792
	PmChr05	37730000	38230000	1.18436
	PmChr05	38220000	38720000	0.609243
	PmChr05	38710000	39210000	1.64692
	PmChr05	39200000	39700000	1.09614
	PmChr05	39690000	40190000	1.4811
	PmChr05	40180000	40680000	1.03794
	PmChr05	40670000	41170000	2.1016
	PmChr05	41160000	41660000	1.80782
	PmChr05	41650000	42150000	2.38922
	PmChr05	42140000	42640000	2.06721
	PmChr05	42630000	43130000	1.9783
	PmChr05	43120000	43620000	1.53082
	PmChr05	43610000	44110000	1.71101
	PmChr05	44100000	44600000	2.32538
	PmChr05	44590000	45090000	2.27644
	PmChr05	45080000	45580000	2.0386
	PmChr05	45570000	46070000	2.31255
	PmChr05	46060000	46560000	2.36927
	PmChr05	46550000	47050000	1.91008
	PmChr05	47040000	47540000	2.19659
	PmChr05	47530000	48030000	2.60377
	PmChr05	48020000	48520000	2.29895
	PmChr05	48510000	49010000	2.0365
	PmChr05	49000000	49500000	1.98962
	PmChr05	49490000	49990000	2.78535
	PmChr05	49980000	50480000	2.82491
	PmChr05	50470000	50970000	3.11948
	PmChr05	50960000	51460000	2.33206
	PmChr05	51450000	51950000	1.93558
	PmChr05	51940000	52440000	2.60286
	PmChr05	52430000	52930000	2.39469
	PmChr05	52920000	53420000	2.50088
	PmChr05	53410000	53910000	1.92043
	PmChr05	53900000	54400000	1.93466
	PmChr05	54390000	54890000	2.52475
	PmChr05	54880000	55380000	2.53248
	PmChr05	55370000	55870000	2.21887
	PmChr05	55860000	56360000	2.37833
	PmChr05	56350000	56850000	2.44908
	PmChr05	56840000	56934218	2.12823
	PmChr07	0	500000	2.61183
	PmChr07	490000	990000	1.66004
	PmChr07	980000	1480000	2.07054
	PmChr07	1470000	1970000	2.38864
	PmChr07	1960000	2460000	1.69294
	PmChr07	2450000	2950000	2.12976
	PmChr07	2940000	3440000	2.27758
	PmChr07	3430000	3930000	2.68873
	PmChr07	3920000	4420000	1.45803
	PmChr07	4410000	4910000	2.13186
	PmChr07	4900000	5400000	1.76236
	PmChr07	5390000	5890000	2.59414
	PmChr07	5880000	6380000	2.27906
	PmChr07	6370000	6870000	2.49434
	PmChr07	6860000	7360000	2.45166
	PmChr07	7350000	7850000	2.08382
	PmChr07	7840000	8340000	1.83349
	PmChr07	8330000	8830000	2.32085
	PmChr07	8820000	9320000	1.78541
	PmChr07	9310000	9810000	1.8457
	PmChr07	9800000	10300000	2.4937
	PmChr07	10290000	10790000	2.26339
	PmChr07	10780000	11280000	1.36642
	PmChr07	11270000	11770000	1.16577
	PmChr07	11760000	12260000	1.57184
	PmChr07	12250000	12750000	1.71835
	PmChr07	12740000	13240000	1.5003
	PmChr07	13230000	13730000	1.39369
	PmChr07	13720000	14220000	2.35889
	PmChr07	14210000	14710000	3.21169
	PmChr07	14700000	15200000	2.01855
	PmChr07	15190000	15690000	1.25227
	PmChr07	15680000	16180000	2.23978
	PmChr07	16170000	16670000	0.819267
	PmChr07	16660000	17160000	0.382341
	PmChr07	17150000	17650000	1.9098
	PmChr07	17640000	18140000	2.69513
	PmChr07	18130000	18630000	3.48915
	PmChr07	18620000	19120000	3.02262
	PmChr07	19110000	19610000	1.49684
	PmChr07	19600000	20100000	1.91252
	PmChr07	20090000	20590000	1.51898
	PmChr07	20580000	21080000	3.10607
	PmChr07	21070000	21570000	0.00144189
	PmChr07	21560000	22060000	1.77957
	PmChr07	22050000	22550000	1.63567
	PmChr07	22540000	23040000	1.33659
	PmChr07	23030000	23530000	1.07304
	PmChr07	23520000	24020000	2.41465
	PmChr07	24010000	24510000	1.91245
	PmChr07	24500000	25000000	1.70565
	PmChr07	24990000	25490000	1.38068
	PmChr07	25480000	25980000	1.53662
	PmChr07	25970000	26470000	2.94375
	PmChr07	26460000	26960000	1.83255
	PmChr07	26950000	27450000	1.76428
	PmChr07	27440000	27940000	3.9273
	PmChr07	27930000	28430000	1.57428
	PmChr07	28420000	28920000	1.04126
	PmChr07	28910000	29410000	2.18894
	PmChr07	29400000	29900000	2.30862
	PmChr07	29890000	30390000	2.22106
	PmChr07	30380000	30880000	2.52358
	PmChr07	30870000	31370000	2.03281
	PmChr07	31360000	31860000	2.42114
	PmChr07	31850000	32350000	1.34804
	PmChr07	32340000	32840000	1.49566
	PmChr07	32830000	33330000	1.39167
	PmChr07	33320000	33820000	1.94294
	PmChr07	33810000	34310000	2.2228
	PmChr07	34300000	34800000	2.63824
	PmChr07	34790000	35290000	2.41062
	PmChr07	35280000	35780000	2.41354
	PmChr07	35770000	36270000	2.65185
	PmChr07	36260000	36760000	1.74106
	PmChr07	36750000	37250000	2.34356
	PmChr07	37240000	37740000	2.67482
	PmChr07	37730000	38230000	2.46217
	PmChr07	38220000	38720000	1.97195
	PmChr07	38710000	39210000	1.89678
	PmChr07	39200000	39700000	1.84004
	PmChr07	39690000	40190000	2.10329
	PmChr07	40180000	40680000	2.06525
	PmChr07	40670000	41170000	2.54205
	PmChr07	41160000	41660000	2.63579
	PmChr07	41650000	42150000	2.35066
	PmChr07	42140000	42640000	2.11702
	PmChr07	42630000	43130000	2.77649
	PmChr07	43120000	43620000	2.57183
	PmChr07	43610000	44110000	2.17847
	PmChr07	44100000	44600000	2.43619
	PmChr07	44590000	45090000	2.59552
	PmChr07	45080000	45580000	2.15666
	PmChr07	45570000	46070000	2.43192
	PmChr07	46060000	46560000	2.39985
	PmChr07	46550000	47050000	2.52685
	PmChr07	47040000	47540000	2.41201
	PmChr07	47530000	48030000	1.93812
	PmChr07	48020000	48520000	2.94303
	PmChr07	48510000	49010000	2.40025
	PmChr07	49000000	49500000	2.32268
	PmChr07	49490000	49990000	2.10258
	PmChr07	49980000	50480000	2.3749
	PmChr07	50470000	50970000	2.44906
	PmChr07	50960000	51460000	1.95178
	PmChr07	51450000	51950000	2.67487
	PmChr07	51940000	52440000	2.62076
	PmChr07	52430000	52930000	1.78195
	PmChr07	52920000	53420000	1.88177
	PmChr07	53410000	53910000	1.9588
	PmChr07	53900000	54400000	2.17282
	PmChr07	54390000	54759544	2.22869
	PmChr02	0	500000	2.96395
	PmChr02	490000	990000	2.72064
	PmChr02	980000	1480000	2.33072
	PmChr02	1470000	1970000	2.15788
	PmChr02	1960000	2460000	1.59236
	PmChr02	2450000	2950000	1.94772
	PmChr02	2940000	3440000	2.19345
	PmChr02	3430000	3930000	2.50472
	PmChr02	3920000	4420000	2.43348
	PmChr02	4410000	4910000	1.77892
	PmChr02	4900000	5400000	2.10937
	PmChr02	5390000	5890000	1.71236
	PmChr02	5880000	6380000	2.56703
	PmChr02	6370000	6870000	1.62515
	PmChr02	6860000	7360000	2.52777
	PmChr02	7350000	7850000	2.97682
	PmChr02	7840000	8340000	2.27029
	PmChr02	8330000	8830000	2.17771
	PmChr02	8820000	9320000	2.37937
	PmChr02	9310000	9810000	2.11888
	PmChr02	9800000	10300000	2.66852
	PmChr02	10290000	10790000	0.662579
	PmChr02	10780000	11280000	1.62782
	PmChr02	11270000	11770000	1.49147
	PmChr02	11760000	12260000	1.77674
	PmChr02	12250000	12750000	2.68596
	PmChr02	12740000	13240000	1.6665
	PmChr02	13230000	13730000	1.60969
	PmChr02	13720000	14220000	1.70605
	PmChr02	14210000	14710000	1.6473
	PmChr02	14700000	15200000	2.56448
	PmChr02	15190000	15690000	2.48381
	PmChr02	15680000	16180000	0.847478
	PmChr02	16170000	16670000	0.991287
	PmChr02	16660000	17160000	1.54155
	PmChr02	17150000	17650000	2.16226
	PmChr02	17640000	18140000	1.65907
	PmChr02	18130000	18630000	1.91327
	PmChr02	18620000	19120000	1.42392
	PmChr02	19110000	19610000	0.816613
	PmChr02	19600000	20100000	0.492682
	PmChr02	20090000	20590000	0
	PmChr02	20580000	21080000	2.73398
	PmChr02	21070000	21570000	0.327103
	PmChr02	21560000	22060000	1.35852
	PmChr02	22050000	22550000	2.10449
	PmChr02	22540000	23040000	1.58544
	PmChr02	23030000	23530000	3.77519
	PmChr02	23520000	24020000	0.250962
	PmChr02	24010000	24510000	2.49924
	PmChr02	24500000	25000000	0.790737
	PmChr02	24990000	25490000	2.2415
	PmChr02	25480000	25980000	1.62269
	PmChr02	25970000	26470000	1.8069
	PmChr02	26460000	26960000	1.5089
	PmChr02	26950000	27450000	1.46815
	PmChr02	27440000	27940000	2.44444
	PmChr02	27930000	28430000	1.01358
	PmChr02	28420000	28920000	1.53179
	PmChr02	28910000	29410000	2.21396
	PmChr02	29400000	29900000	1.10552
	PmChr02	29890000	30390000	1.49094
	PmChr02	30380000	30880000	1.37742
	PmChr02	30870000	31370000	1.22512
	PmChr02	31360000	31860000	2.65286
	PmChr02	31850000	32350000	2.30739
	PmChr02	32340000	32840000	2.75377
	PmChr02	32830000	33330000	2.16226
	PmChr02	33320000	33820000	2.05719
	PmChr02	33810000	34310000	1.95924
	PmChr02	34300000	34800000	2.47549
	PmChr02	34790000	35290000	2.14539
	PmChr02	35280000	35780000	2.21939
	PmChr02	35770000	36270000	2.07679
	PmChr02	36260000	36760000	2.32321
	PmChr02	36750000	37250000	2.13592
	PmChr02	37240000	37740000	3.01482
	PmChr02	37730000	38230000	2.12694
	PmChr02	38220000	38720000	2.49476
	PmChr02	38710000	39210000	2.44883
	PmChr02	39200000	39700000	2.80629
	PmChr02	39690000	40190000	2.85237
	PmChr02	40180000	40680000	2.55168
	PmChr02	40670000	41170000	3.17673
	PmChr02	41160000	41660000	2.61373
	PmChr02	41650000	42150000	3.18001
	PmChr02	42140000	42640000	2.88137
	PmChr02	42630000	43130000	2.63726
	PmChr02	43120000	43620000	2.59033
	PmChr02	43610000	44110000	2.28848
	PmChr02	44100000	44600000	2.72244
	PmChr02	44590000	45090000	2.50225
	PmChr02	45080000	45580000	2.28222
	PmChr02	45570000	46070000	2.63931
	PmChr02	46060000	46560000	2.2664
	PmChr02	46550000	47050000	2.37494
	PmChr02	47040000	47540000	2.32136
	PmChr02	47530000	48030000	2.55792
	PmChr02	48020000	48520000	2.56769
	PmChr02	48510000	49010000	2.42782
	PmChr02	49000000	49500000	2.8671
	PmChr02	49490000	49990000	2.42812
	PmChr02	49980000	50480000	2.7719
	PmChr02	50470000	50970000	2.58089
	PmChr02	50960000	51460000	2.54935
	PmChr02	51450000	51950000	2.88458
	PmChr02	51940000	52440000	2.38157
	PmChr02	52430000	52930000	2.16612
	PmChr02	52920000	53420000	3.02686
	PmChr02	53410000	53821721	2.90063
	PmChr09	0	500000	2.40676
	PmChr09	490000	990000	1.99977
	PmChr09	980000	1480000	2.3081
	PmChr09	1470000	1970000	2.29564
	PmChr09	1960000	2460000	1.99682
	PmChr09	2450000	2950000	1.91022
	PmChr09	2940000	3440000	2.42126
	PmChr09	3430000	3930000	1.75894
	PmChr09	3920000	4420000	1.98859
	PmChr09	4410000	4910000	1.5399
	PmChr09	4900000	5400000	2.33006
	PmChr09	5390000	5890000	2.17739
	PmChr09	5880000	6380000	1.68574
	PmChr09	6370000	6870000	2.14913
	PmChr09	6860000	7360000	1.8282
	PmChr09	7350000	7850000	2.1822
	PmChr09	7840000	8340000	1.88503
	PmChr09	8330000	8830000	2.00272
	PmChr09	8820000	9320000	1.38847
	PmChr09	9310000	9810000	1.55456
	PmChr09	9800000	10300000	1.96414
	PmChr09	10290000	10790000	1.41962
	PmChr09	10780000	11280000	1.34967
	PmChr09	11270000	11770000	1.73607
	PmChr09	11760000	12260000	1.17214
	PmChr09	12250000	12750000	0.0966654
	PmChr09	12740000	13240000	2.30031
	PmChr09	13230000	13730000	1.69071
	PmChr09	13720000	14220000	1.70733
	PmChr09	14210000	14710000	0.942402
	PmChr09	14700000	15200000	2.60061
	PmChr09	15190000	15690000	0.998553
	PmChr09	15680000	16180000	2.74809
	PmChr09	16170000	16670000	1.15418
	PmChr09	16660000	17160000	1.83779
	PmChr09	17150000	17650000	2.08025
	PmChr09	17640000	18140000	0.627472
	PmChr09	18130000	18630000	1.6933
	PmChr09	18620000	19120000	2.01457
	PmChr09	19110000	19610000	0.683499
	PmChr09	19600000	20100000	0.413541
	PmChr09	20090000	20590000	1.88858
	PmChr09	20580000	21080000	1.66673
	PmChr09	21070000	21570000	1.64515
	PmChr09	21560000	22060000	2.15297
	PmChr09	22050000	22550000	0.934319
	PmChr09	22540000	23040000	1.86363
	PmChr09	23030000	23530000	1.86797
	PmChr09	23520000	24020000	0.834395
	PmChr09	24010000	24510000	1.18393
	PmChr09	24500000	25000000	1.0324
	PmChr09	24990000	25490000	1.56485
	PmChr09	25480000	25980000	1.35311
	PmChr09	25970000	26470000	0.51613
	PmChr09	26460000	26960000	0.647814
	PmChr09	26950000	27450000	2.49518
	PmChr09	27440000	27940000	1.07545
	PmChr09	27930000	28430000	1.47
	PmChr09	28420000	28920000	1.45694
	PmChr09	28910000	29410000	0.370434
	PmChr09	29400000	29900000	1.28031
	PmChr09	29890000	30390000	1.42095
	PmChr09	30380000	30880000	1.30653
	PmChr09	30870000	31370000	2.20742
	PmChr09	31360000	31860000	1.74503
	PmChr09	31850000	32350000	1.17133
	PmChr09	32340000	32840000	0.355057
	PmChr09	32830000	33330000	0.599729
	PmChr09	33320000	33820000	2.64978
	PmChr09	33810000	34310000	1.29159
	PmChr09	34300000	34800000	1.22055
	PmChr09	34790000	35290000	1.83446
	PmChr09	35280000	35780000	1.25221
	PmChr09	35770000	36270000	0.0142874
	PmChr09	36260000	36760000	0.908172
	PmChr09	36750000	37250000	0.454086
	PmChr09	37240000	37740000	1.15787
	PmChr09	37730000	38230000	1.55262
	PmChr09	38220000	38720000	3.15107
	PmChr09	38710000	39210000	1.1085
	PmChr09	39200000	39700000	1.92147
	PmChr09	39690000	40190000	2.59715
	PmChr09	40180000	40680000	1.95103
	PmChr09	40670000	41170000	1.68
	PmChr09	41160000	41660000	2.58477
	PmChr09	41650000	42150000	2.14175
	PmChr09	42140000	42640000	1.75685
	PmChr09	42630000	43130000	1.96839
	PmChr09	43120000	43620000	2.12186
	PmChr09	43610000	44110000	2.51233
	PmChr09	44100000	44600000	2.47293
	PmChr09	44590000	45090000	1.64475
	PmChr09	45080000	45580000	2.05942
	PmChr09	45570000	46070000	2.57168
	PmChr09	46060000	46560000	1.89746
	PmChr09	46550000	47050000	2.17647
	PmChr09	47040000	47540000	1.99676
	PmChr09	47530000	48030000	1.91978
	PmChr09	48020000	48520000	2.26421
	PmChr09	48510000	49010000	2.28344
	PmChr09	49000000	49500000	2.41102
	PmChr09	49490000	49990000	2.47948
	PmChr09	49980000	50480000	2.05961
	PmChr09	50470000	50970000	2.72006
	PmChr09	50960000	51032733	1.78065
	PmChr11	0	500000	1.7967
	PmChr11	490000	990000	2.4028
	PmChr11	980000	1480000	2.21665
	PmChr11	1470000	1970000	2.26446
	PmChr11	1960000	2460000	2.23926
	PmChr11	2450000	2950000	2.12894
	PmChr11	2940000	3440000	1.90405
	PmChr11	3430000	3930000	0.990877
	PmChr11	3920000	4420000	1.93626
	PmChr11	4410000	4910000	2.4242
	PmChr11	4900000	5400000	1.84858
	PmChr11	5390000	5890000	0.941514
	PmChr11	5880000	6380000	1.23473
	PmChr11	6370000	6870000	1.3645
	PmChr11	6860000	7360000	2.19612
	PmChr11	7350000	7850000	0.707268
	PmChr11	7840000	8340000	1.11378
	PmChr11	8330000	8830000	1.62529
	PmChr11	8820000	9320000	1.53772
	PmChr11	9310000	9810000	1.08796
	PmChr11	9800000	10300000	2.77424
	PmChr11	10290000	10790000	0.770248
	PmChr11	10780000	11280000	3.81592
	PmChr11	11270000	11770000	1.22305
	PmChr11	11760000	12260000	0.526655
	PmChr11	12250000	12750000	0.507709
	PmChr11	12740000	13240000	1.2437
	PmChr11	13230000	13730000	1.83804
	PmChr11	13720000	14220000	0.153949
	PmChr11	14210000	14710000	1.69728
	PmChr11	14700000	15200000	2.2755
	PmChr11	15190000	15690000	2.29652
	PmChr11	15680000	16180000	1.31222
	PmChr11	16170000	16670000	0.382954
	PmChr11	16660000	17160000	0.989312
	PmChr11	17150000	17650000	2.1385
	PmChr11	17640000	18140000	2.58692
	PmChr11	18130000	18630000	2.10596
	PmChr11	18620000	19120000	2.21387
	PmChr11	19110000	19610000	2.04967
	PmChr11	19600000	20100000	1.70172
	PmChr11	20090000	20590000	1.90558
	PmChr11	20580000	21080000	2.15175
	PmChr11	21070000	21570000	1.72955
	PmChr11	21560000	22060000	2.21803
	PmChr11	22050000	22550000	2.51692
	PmChr11	22540000	23040000	2.48233
	PmChr11	23030000	23530000	2.13168
	PmChr11	23520000	24020000	2.34038
	PmChr11	24010000	24510000	2.7485
	PmChr11	24500000	25000000	2.38859
	PmChr11	24990000	25490000	2.12509
	PmChr11	25480000	25980000	2.45336
	PmChr11	25970000	26470000	3.0768
	PmChr11	26460000	26960000	1.97848
	PmChr11	26950000	27450000	2.29511
	PmChr11	27440000	27940000	0.617388
	PmChr11	27930000	28430000	1.90411
	PmChr11	28420000	28920000	2.44274
	PmChr11	28910000	29410000	1.88537
	PmChr11	29400000	29900000	2.74509
	PmChr11	29890000	30390000	2.09909
	PmChr11	30380000	30880000	1.14201
	PmChr11	30870000	31370000	2.09533
	PmChr11	31360000	31860000	0.813595
	PmChr11	31850000	32350000	2.30645
	PmChr11	32340000	32840000	1.80111
	PmChr11	32830000	33330000	1.95758
	PmChr11	33320000	33820000	0.185291
	PmChr11	33810000	34310000	2.08738
	PmChr11	34300000	34800000	1.54306
	PmChr11	34790000	35290000	1.96014
	PmChr11	35280000	35780000	1.30697
	PmChr11	35770000	36270000	1.18849
	PmChr11	36260000	36760000	1.69782
	PmChr11	36750000	37250000	1.78555
	PmChr11	37240000	37740000	2.36308
	PmChr11	37730000	38230000	0.935242
	PmChr11	38220000	38720000	1.89708
	PmChr11	38710000	39210000	1.12637
	PmChr11	39200000	39700000	1.97393
	PmChr11	39690000	40190000	2.15239
	PmChr11	40180000	40680000	2.44858
	PmChr11	40670000	41170000	2.81399
	PmChr11	41160000	41660000	2.84538
	PmChr11	41650000	42150000	2.7842
	PmChr11	42140000	42640000	2.60052
	PmChr11	42630000	43130000	2.47924
	PmChr11	43120000	43620000	2.37133
	PmChr11	43610000	44110000	2.68436
	PmChr11	44100000	44600000	2.66128
	PmChr11	44590000	45090000	1.68901
	PmChr11	45080000	45580000	2.50672
	PmChr11	45570000	46070000	2.73683
	PmChr11	46060000	46560000	2.031
	PmChr11	46550000	47050000	2.78875
	PmChr11	47040000	47540000	2.57903
	PmChr11	47530000	48030000	2.66801
	PmChr11	48020000	48520000	2.34196
	PmChr11	48510000	49010000	2.30067
	PmChr11	49000000	49500000	1.8804
	PmChr11	49490000	49540115	1.45068
	PmChr13	0	500000	2.5035
	PmChr13	490000	990000	2.23147
	PmChr13	980000	1480000	2.32256
	PmChr13	1470000	1970000	1.92604
	PmChr13	1960000	2460000	2.22898
	PmChr13	2450000	2950000	1.10301
	PmChr13	2940000	3440000	1.65514
	PmChr13	3430000	3930000	2.20951
	PmChr13	3920000	4420000	2.02495
	PmChr13	4410000	4910000	1.57696
	PmChr13	4900000	5400000	1.57734
	PmChr13	5390000	5890000	1.47348
	PmChr13	5880000	6380000	2.1038
	PmChr13	6370000	6870000	2.14015
	PmChr13	6860000	7360000	1.64153
	PmChr13	7350000	7850000	1.90227
	PmChr13	7840000	8340000	1.60317
	PmChr13	8330000	8830000	1.19747
	PmChr13	8820000	9320000	0.771211
	PmChr13	9310000	9810000	0.0423812
	PmChr13	9800000	10300000	1.66305
	PmChr13	10290000	10790000	1.26986
	PmChr13	10780000	11280000	2.48191
	PmChr13	11270000	11770000	2.19904
	PmChr13	11760000	12260000	1.26192
	PmChr13	12250000	12750000	1.44362
	PmChr13	12740000	13240000	1.41877
	PmChr13	13230000	13730000	2.12465
	PmChr13	13720000	14220000	2.00034
	PmChr13	14210000	14710000	1.28893
	PmChr13	14700000	15200000	0.659356
	PmChr13	15190000	15690000	2.33248
	PmChr13	15680000	16180000	1.42975
	PmChr13	16170000	16670000	0.784893
	PmChr13	16660000	17160000	1.15692
	PmChr13	17150000	17650000	3.58983
	PmChr13	17640000	18140000	0.764243
	PmChr13	18130000	18630000	1.69172
	PmChr13	18620000	19120000	1.40525
	PmChr13	19110000	19610000	0.747944
	PmChr13	19600000	20100000	1.49619
	PmChr13	20090000	20590000	1.45865
	PmChr13	20580000	21080000	1.33495
	PmChr13	21070000	21570000	2.84622
	PmChr13	21560000	22060000	1.70291
	PmChr13	22050000	22550000	1.05402
	PmChr13	22540000	23040000	1.40898
	PmChr13	23030000	23530000	0.528754
	PmChr13	23520000	24020000	2.19258
	PmChr13	24010000	24510000	1.83697
	PmChr13	24500000	25000000	1.45333
	PmChr13	24990000	25490000	2.73317
	PmChr13	25480000	25980000	3.00684
	PmChr13	25970000	26470000	1.7021
	PmChr13	26460000	26960000	2.32511
	PmChr13	26950000	27450000	0.99294
	PmChr13	27440000	27940000	2.20254
	PmChr13	27930000	28430000	1.88489
	PmChr13	28420000	28920000	1.05505
	PmChr13	28910000	29410000	0.89998
	PmChr13	29400000	29900000	1.83306
	PmChr13	29890000	30390000	1.55417
	PmChr13	30380000	30880000	2.61428
	PmChr13	30870000	31370000	1.43983
	PmChr13	31360000	31860000	2.32596
	PmChr13	31850000	32350000	1.503
	PmChr13	32340000	32840000	2.03231
	PmChr13	32830000	33330000	0.824825
	PmChr13	33320000	33820000	1.82168
	PmChr13	33810000	34310000	2.41146
	PmChr13	34300000	34800000	2.37596
	PmChr13	34790000	35290000	2.43675
	PmChr13	35280000	35780000	2.45151
	PmChr13	35770000	36270000	2.05154
	PmChr13	36260000	36760000	2.53238
	PmChr13	36750000	37250000	2.73346
	PmChr13	37240000	37740000	2.51278
	PmChr13	37730000	38230000	3.01527
	PmChr13	38220000	38720000	2.32776
	PmChr13	38710000	39210000	2.25414
	PmChr13	39200000	39700000	2.1419
	PmChr13	39690000	40190000	1.66205
	PmChr13	40180000	40680000	1.57176
	PmChr13	40670000	41170000	1.51833
	PmChr13	41160000	41660000	2.26824
	PmChr13	41650000	42150000	2.26058
	PmChr13	42140000	42640000	2.06072
	PmChr13	42630000	43130000	2.06478
	PmChr13	43120000	43620000	2.09101
	PmChr13	43610000	44110000	1.9444
	PmChr13	44100000	44600000	2.58265
	PmChr13	44590000	45090000	2.47313
	PmChr13	45080000	45580000	1.92577
	PmChr13	45570000	46070000	2.09425
	PmChr13	46060000	46560000	2.35152
	PmChr13	46550000	46661915	3.25973
	PmChr06	0	500000	2.32144
	PmChr06	490000	990000	2.88915
	PmChr06	980000	1480000	2.43261
	PmChr06	1470000	1970000	2.93922
	PmChr06	1960000	2460000	1.99368
	PmChr06	2450000	2950000	2.82544
	PmChr06	2940000	3440000	2.12606
	PmChr06	3430000	3930000	2.11258
	PmChr06	3920000	4420000	1.92204
	PmChr06	4410000	4910000	2.31156
	PmChr06	4900000	5400000	2.20511
	PmChr06	5390000	5890000	2.76487
	PmChr06	5880000	6380000	2.53133
	PmChr06	6370000	6870000	2.40323
	PmChr06	6860000	7360000	2.13701
	PmChr06	7350000	7850000	2.26784
	PmChr06	7840000	8340000	1.30858
	PmChr06	8330000	8830000	2.14165
	PmChr06	8820000	9320000	2.18521
	PmChr06	9310000	9810000	2.00859
	PmChr06	9800000	10300000	1.64893
	PmChr06	10290000	10790000	1.83484
	PmChr06	10780000	11280000	1.76498
	PmChr06	11270000	11770000	2.07471
	PmChr06	11760000	12260000	1.97608
	PmChr06	12250000	12750000	1.78109
	PmChr06	12740000	13240000	2.66545
	PmChr06	13230000	13730000	2.12076
	PmChr06	13720000	14220000	2.47017
	PmChr06	14210000	14710000	2.59919
	PmChr06	14700000	15200000	2.06766
	PmChr06	15190000	15690000	2.30465
	PmChr06	15680000	16180000	2.41628
	PmChr06	16170000	16670000	2.73026
	PmChr06	16660000	17160000	2.46961
	PmChr06	17150000	17650000	1.94941
	PmChr06	17640000	18140000	2.85304
	PmChr06	18130000	18630000	2.27056
	PmChr06	18620000	19120000	1.46758
	PmChr06	19110000	19610000	1.55364
	PmChr06	19600000	20100000	1.59108
	PmChr06	20090000	20590000	2.0746
	PmChr06	20580000	21080000	1.14241
	PmChr06	21070000	21570000	1.15652
	PmChr06	21560000	22060000	2.32241
	PmChr06	22050000	22550000	2.12825
	PmChr06	22540000	23040000	1.85022
	PmChr06	23030000	23530000	1.54522
	PmChr06	23520000	24020000	1.19757
	PmChr06	24010000	24510000	2.64865
	PmChr06	24500000	25000000	1.84125
	PmChr06	24990000	25490000	2.86787
	PmChr06	25480000	25980000	1.43656
	PmChr06	25970000	26470000	0.910531
	PmChr06	26460000	26960000	1.64929
	PmChr06	26950000	27450000	0.0146634
	PmChr06	27440000	27940000	2.15589
	PmChr06	27930000	28430000	1.82512
	PmChr06	28420000	28920000	0.656945
	PmChr06	28910000	29410000	1.53388
	PmChr06	29400000	29900000	1.09043
	PmChr06	29890000	30390000	1.26137
	PmChr06	30380000	30880000	2.46919
	PmChr06	30870000	31370000	1.88051
	PmChr06	31360000	31860000	1.5532
	PmChr06	31850000	32350000	1.73106
	PmChr06	32340000	32840000	1.79969
	PmChr06	32830000	33330000	1.35386
	PmChr06	33320000	33820000	1.06065
	PmChr06	33810000	34310000	2.47926
	PmChr06	34300000	34800000	2.01652
	PmChr06	34790000	35290000	1.13208
	PmChr06	35280000	35780000	1.21629
	PmChr06	35770000	36270000	2.05744
	PmChr06	36260000	36760000	2.4748
	PmChr06	36750000	37250000	1.57866
	PmChr06	37240000	37740000	2.10641
	PmChr06	37730000	38230000	2.13496
	PmChr06	38220000	38720000	1.90413
	PmChr06	38710000	39210000	2.26278
	PmChr06	39200000	39700000	2.22731
	PmChr06	39690000	40190000	2.21441
	PmChr06	40180000	40680000	1.57848
	PmChr06	40670000	41170000	2.28563
	PmChr06	41160000	41660000	1.80501
	PmChr06	41650000	42150000	1.47073
	PmChr06	42140000	42640000	1.65209
	PmChr06	42630000	43130000	2.03394
	PmChr06	43120000	43620000	2.18149
	PmChr06	43610000	43720407	2.67818
	PmChr08	0	500000	2.32884
	PmChr08	490000	990000	2.33767
	PmChr08	980000	1480000	1.90314
	PmChr08	1470000	1970000	1.90308
	PmChr08	1960000	2460000	2.45244
	PmChr08	2450000	2950000	2.47948
	PmChr08	2940000	3440000	2.58336
	PmChr08	3430000	3930000	1.90233
	PmChr08	3920000	4420000	2.07204
	PmChr08	4410000	4910000	2.40729
	PmChr08	4900000	5400000	2.1571
	PmChr08	5390000	5890000	1.92235
	PmChr08	5880000	6380000	2.81648
	PmChr08	6370000	6870000	2.2729
	PmChr08	6860000	7360000	2.31065
	PmChr08	7350000	7850000	2.27836
	PmChr08	7840000	8340000	2.47377
	PmChr08	8330000	8830000	2.23725
	PmChr08	8820000	9320000	2.34355
	PmChr08	9310000	9810000	2.16688
	PmChr08	9800000	10300000	2.3031
	PmChr08	10290000	10790000	3.17145
	PmChr08	10780000	11280000	1.09225
	PmChr08	11270000	11770000	1.77334
	PmChr08	11760000	12260000	1.84529
	PmChr08	12250000	12750000	2.64601
	PmChr08	12740000	13240000	1.47579
	PmChr08	13230000	13730000	1.61755
	PmChr08	13720000	14220000	2.17644
	PmChr08	14210000	14710000	1.48822
	PmChr08	14700000	15200000	1.82186
	PmChr08	15190000	15690000	0.329122
	PmChr08	15680000	16180000	3.09513
	PmChr08	16170000	16670000	2.55823
	PmChr08	16660000	17160000	1.20319
	PmChr08	17150000	17650000	3.06884
	PmChr08	17640000	18140000	0
	PmChr08	18130000	18630000	0
	PmChr08	18620000	19120000	0.294511
	PmChr08	19110000	19610000	1.72076
	PmChr08	19600000	20100000	1.92566
	PmChr08	20090000	20590000	2.16191
	PmChr08	20580000	21080000	2.85022
	PmChr08	21070000	21570000	1.40462
	PmChr08	21560000	22060000	3.13005
	PmChr08	22050000	22550000	2.11211
	PmChr08	22540000	23040000	2.13385
	PmChr08	23030000	23530000	2.07172
	PmChr08	23520000	24020000	1.27068
	PmChr08	24010000	24510000	2.19123
	PmChr08	24500000	25000000	2.56382
	PmChr08	24990000	25490000	1.9819
	PmChr08	25480000	25980000	3.60045
	PmChr08	25970000	26470000	1.8926
	PmChr08	26460000	26960000	0
	PmChr08	26950000	27450000	1.86731
	PmChr08	27440000	27940000	1.57643
	PmChr08	27930000	28430000	3.59266
	PmChr08	28420000	28920000	2.33743
	PmChr08	28910000	29410000	1.58047
	PmChr08	29400000	29900000	0.671124
	PmChr08	29890000	30390000	1.59321
	PmChr08	30380000	30880000	1.92292
	PmChr08	30870000	31370000	2.68706
	PmChr08	31360000	31860000	2.63714
	PmChr08	31850000	32350000	2.36999
	PmChr08	32340000	32840000	1.74742
	PmChr08	32830000	33330000	2.33486
	PmChr08	33320000	33820000	2.07768
	PmChr08	33810000	34310000	1.35245
	PmChr08	34300000	34800000	2.42446
	PmChr08	34790000	35290000	2.29967
	PmChr08	35280000	35780000	2.38993
	PmChr08	35770000	36270000	2.20263
	PmChr08	36260000	36760000	2.3794
	PmChr08	36750000	37250000	2.38193
	PmChr08	37240000	37740000	2.79587
	PmChr08	37730000	38230000	1.97949
	PmChr08	38220000	38720000	2.33433
	PmChr08	38710000	39210000	2.2076
	PmChr08	39200000	39700000	2.41861
	PmChr08	39690000	40190000	2.58953
	PmChr08	40180000	40680000	2.44264
	PmChr08	40670000	41170000	2.15287
	PmChr08	41160000	41660000	2.01607
	PmChr08	41650000	42150000	2.4753
	PmChr08	42140000	42640000	2.81379
	PmChr08	42630000	43130000	2.30812
	PmChr08	43120000	43620000	2.63633
	PmChr08	43610000	43632214	0
	PmChr04	0	500000	1.60738
	PmChr04	490000	990000	2.07535
	PmChr04	980000	1480000	1.70821
	PmChr04	1470000	1970000	2.79696
	PmChr04	1960000	2460000	1.48689
	PmChr04	2450000	2950000	1.81816
	PmChr04	2940000	3440000	2.34137
	PmChr04	3430000	3930000	2.9593
	PmChr04	3920000	4420000	2.64912
	PmChr04	4410000	4910000	1.69383
	PmChr04	4900000	5400000	1.90715
	PmChr04	5390000	5890000	1.99773
	PmChr04	5880000	6380000	1.6215
	PmChr04	6370000	6870000	2.00087
	PmChr04	6860000	7360000	1.50036
	PmChr04	7350000	7850000	1.03103
	PmChr04	7840000	8340000	2.24454
	PmChr04	8330000	8830000	2.17149
	PmChr04	8820000	9320000	2.40759
	PmChr04	9310000	9810000	1.66699
	PmChr04	9800000	10300000	2.40215
	PmChr04	10290000	10790000	2.27756
	PmChr04	10780000	11280000	2.97402
	PmChr04	11270000	11770000	1.6738
	PmChr04	11760000	12260000	1.90656
	PmChr04	12250000	12750000	1.94425
	PmChr04	12740000	13240000	3.34652
	PmChr04	13230000	13730000	3.05087
	PmChr04	13720000	14220000	1.65508
	PmChr04	14210000	14710000	0.947261
	PmChr04	14700000	15200000	2.88832
	PmChr04	15190000	15690000	2.2399
	PmChr04	15680000	16180000	0.818671
	PmChr04	16170000	16670000	2.70646
	PmChr04	16660000	17160000	0
	PmChr04	17150000	17650000	1.14398
	PmChr04	17640000	18140000	1.93902
	PmChr04	18130000	18630000	2.59241
	PmChr04	18620000	19120000	0
	PmChr04	19110000	19610000	2.9319
	PmChr04	19600000	20100000	0.991303
	PmChr04	20090000	20590000	1.29297
	PmChr04	20580000	21080000	3.28704
	PmChr04	21070000	21570000	1.40871
	PmChr04	21560000	22060000	0.0114956
	PmChr04	22050000	22550000	1.88305
	PmChr04	22540000	23040000	2.53943
	PmChr04	23030000	23530000	2.21193
	PmChr04	23520000	24020000	2.26336
	PmChr04	24010000	24510000	2.11673
	PmChr04	24500000	25000000	2.11254
	PmChr04	24990000	25490000	1.41172
	PmChr04	25480000	25980000	2.05762
	PmChr04	25970000	26470000	1.86747
	PmChr04	26460000	26960000	1.75791
	PmChr04	26950000	27450000	0.93476
	PmChr04	27440000	27940000	1.98272
	PmChr04	27930000	28430000	1.9736
	PmChr04	28420000	28920000	1.94628
	PmChr04	28910000	29410000	1.95929
	PmChr04	29400000	29900000	1.98954
	PmChr04	29890000	30390000	1.99448
	PmChr04	30380000	30880000	1.66826
	PmChr04	30870000	31370000	2.11668
	PmChr04	31360000	31860000	2.03419
	PmChr04	31850000	32350000	1.46054
	PmChr04	32340000	32840000	2.30244
	PmChr04	32830000	33330000	2.11053
	PmChr04	33320000	33820000	2.78105
	PmChr04	33810000	34310000	2.32709
	PmChr04	34300000	34800000	2.30176
	PmChr04	34790000	35290000	1.86254
	PmChr04	35280000	35780000	2.44821
	PmChr04	35770000	36270000	2.04445
	PmChr04	36260000	36760000	2.34031
	PmChr04	36750000	37250000	2.15111
	PmChr04	37240000	37740000	2.64337
	PmChr04	37730000	38230000	1.85374
	PmChr04	38220000	38720000	2.66103
	PmChr04	38710000	39210000	2.45696
	PmChr04	39200000	39700000	2.53623
	PmChr04	39690000	40190000	2.17625
	PmChr04	40180000	40680000	2.65886
	PmChr04	40670000	41170000	2.25118
	PmChr04	41160000	41660000	2.52326
	PmChr04	41650000	42150000	2.67913
	PmChr04	42140000	42640000	2.57807
	PmChr04	42630000	43130000	2.6142
	PmChr04	43120000	43575051	2.16436
	PmChr12	0	500000	2.46921
	PmChr12	490000	990000	2.49274
	PmChr12	980000	1480000	2.65223
	PmChr12	1470000	1970000	1.85893
	PmChr12	1960000	2460000	2.25762
	PmChr12	2450000	2950000	1.99133
	PmChr12	2940000	3440000	2.42675
	PmChr12	3430000	3930000	2.34029
	PmChr12	3920000	4420000	2.1536
	PmChr12	4410000	4910000	2.31019
	PmChr12	4900000	5400000	1.85238
	PmChr12	5390000	5890000	1.92359
	PmChr12	5880000	6380000	2.04524
	PmChr12	6370000	6870000	1.91783
	PmChr12	6860000	7360000	1.73064
	PmChr12	7350000	7850000	2.04925
	PmChr12	7840000	8340000	1.82305
	PmChr12	8330000	8830000	1.74098
	PmChr12	8820000	9320000	1.52255
	PmChr12	9310000	9810000	1.33312
	PmChr12	9800000	10300000	1.26223
	PmChr12	10290000	10790000	1.45586
	PmChr12	10780000	11280000	2.16111
	PmChr12	11270000	11770000	2.49498
	PmChr12	11760000	12260000	2.37281
	PmChr12	12250000	12750000	3.52121
	PmChr12	12740000	13240000	2.29128
	PmChr12	13230000	13730000	2.1585
	PmChr12	13720000	14220000	2.05194
	PmChr12	14210000	14710000	2.0015
	PmChr12	14700000	15200000	0.0310702
	PmChr12	15190000	15690000	0
	PmChr12	15680000	16180000	5.08724
	PmChr12	16170000	16670000	1.31635
	PmChr12	16660000	17160000	1.94265
	PmChr12	17150000	17650000	2.20932
	PmChr12	17640000	18140000	3.4205
	PmChr12	18130000	18630000	2.19406
	PmChr12	18620000	19120000	3.13681
	PmChr12	19110000	19610000	1.19175
	PmChr12	19600000	20100000	3.13291
	PmChr12	20090000	20590000	0.774983
	PmChr12	20580000	21080000	0.402591
	PmChr12	21070000	21570000	2.29815
	PmChr12	21560000	22060000	0.575269
	PmChr12	22050000	22550000	2.18317
	PmChr12	22540000	23040000	1.80354
	PmChr12	23030000	23530000	0.637683
	PmChr12	23520000	24020000	2.91374
	PmChr12	24010000	24510000	2.24492
	PmChr12	24500000	25000000	0.790302
	PmChr12	24990000	25490000	1.72079
	PmChr12	25480000	25980000	1.87294
	PmChr12	25970000	26470000	1.63584
	PmChr12	26460000	26960000	0.503873
	PmChr12	26950000	27450000	1.01608
	PmChr12	27440000	27940000	1.84023
	PmChr12	27930000	28430000	2.21588
	PmChr12	28420000	28920000	2.51339
	PmChr12	28910000	29410000	2.29704
	PmChr12	29400000	29900000	2.17423
	PmChr12	29890000	30390000	1.98284
	PmChr12	30380000	30880000	1.34318
	PmChr12	30870000	31370000	2.41278
	PmChr12	31360000	31860000	2.3974
	PmChr12	31850000	32350000	2.82767
	PmChr12	32340000	32840000	2.50973
	PmChr12	32830000	33330000	2.76028
	PmChr12	33320000	33820000	2.26967
	PmChr12	33810000	34310000	2.06091
	PmChr12	34300000	34800000	2.2957
	PmChr12	34790000	35290000	1.7605
	PmChr12	35280000	35780000	2.27098
	PmChr12	35770000	36270000	2.44463
	PmChr12	36260000	36760000	2.66052
	PmChr12	36750000	37250000	2.96855
	PmChr12	37240000	37740000	2.54625
	PmChr12	37730000	38230000	2.36597
	PmChr12	38220000	38720000	2.55812
	PmChr12	38710000	39210000	2.74774
	PmChr12	39200000	39700000	2.85753
	PmChr12	39690000	40190000	2.6226
	PmChr12	40180000	40680000	2.7559
	PmChr12	40670000	41170000	2.65842
	PmChr12	41160000	41660000	2.43411
	PmChr12	41650000	42150000	2.87952
	PmChr12	42140000	42378805	2.73056
	PmChr15	0	500000	2.15995
	PmChr15	490000	990000	1.84917
	PmChr15	980000	1480000	0
	PmChr15	1470000	1970000	0.855872
	PmChr15	1960000	2460000	1.44062
	PmChr15	2450000	2950000	1.41839
	PmChr15	2940000	3440000	1.9139
	PmChr15	3430000	3930000	1.62933
	PmChr15	3920000	4420000	0.769652
	PmChr15	4410000	4910000	1.57762
	PmChr15	4900000	5400000	1.77576
	PmChr15	5390000	5890000	1.26967
	PmChr15	5880000	6380000	2.08057
	PmChr15	6370000	6870000	1.17669
	PmChr15	6860000	7360000	1.23658
	PmChr15	7350000	7850000	0.398865
	PmChr15	7840000	8340000	0.706743
	PmChr15	8330000	8830000	1.72801
	PmChr15	8820000	9320000	1.48028
	PmChr15	9310000	9810000	1.64206
	PmChr15	9800000	10300000	1.52201
	PmChr15	10290000	10790000	1.98717
	PmChr15	10780000	11280000	1.07972
	PmChr15	11270000	11770000	1.35199
	PmChr15	11760000	12260000	2.73109
	PmChr15	12250000	12750000	2.59327
	PmChr15	12740000	13240000	1.1115
	PmChr15	13230000	13730000	2.14057
	PmChr15	13720000	14220000	2.24168
	PmChr15	14210000	14710000	1.35124
	PmChr15	14700000	15200000	0.985938
	PmChr15	15190000	15690000	1.15371
	PmChr15	15680000	16180000	2.08895
	PmChr15	16170000	16670000	1.52239
	PmChr15	16660000	17160000	1.32092
	PmChr15	17150000	17650000	3.21808
	PmChr15	17640000	18140000	0.900022
	PmChr15	18130000	18630000	0.670017
	PmChr15	18620000	19120000	1.11292
	PmChr15	19110000	19610000	1.56256
	PmChr15	19600000	20100000	0.974089
	PmChr15	20090000	20590000	1.91773
	PmChr15	20580000	21080000	2.3653
	PmChr15	21070000	21570000	1.04791
	PmChr15	21560000	22060000	2.39249
	PmChr15	22050000	22550000	1.23122
	PmChr15	22540000	23040000	2.23451
	PmChr15	23030000	23530000	2.02805
	PmChr15	23520000	24020000	2.18966
	PmChr15	24010000	24510000	1.91159
	PmChr15	24500000	25000000	2.31672
	PmChr15	24990000	25490000	1.38014
	PmChr15	25480000	25980000	2.16754
	PmChr15	25970000	26470000	2.49833
	PmChr15	26460000	26960000	2.06186
	PmChr15	26950000	27450000	1.89603
	PmChr15	27440000	27940000	2.0972
	PmChr15	27930000	28430000	2.56851
	PmChr15	28420000	28920000	2.51141
	PmChr15	28910000	29410000	2.01121
	PmChr15	29400000	29900000	1.90911
	PmChr15	29890000	30390000	1.78953
	PmChr15	30380000	30880000	2.37477
	PmChr15	30870000	31370000	2.22747
	PmChr15	31360000	31860000	1.4549
	PmChr15	31850000	32350000	1.81005
	PmChr15	32340000	32840000	1.86609
	PmChr15	32830000	33330000	2.50689
	PmChr15	33320000	33820000	2.4802
	PmChr15	33810000	34310000	2.12241
	PmChr15	34300000	34800000	1.68382
	PmChr15	34790000	35290000	1.97157
	PmChr15	35280000	35780000	2.32004
	PmChr15	35770000	36270000	2.41057
	PmChr15	36260000	36760000	2.38444
	PmChr15	36750000	37250000	2.11966
	PmChr15	37240000	37740000	2.5765
	PmChr15	37730000	38230000	2.18713
	PmChr15	38220000	38720000	2.49603
	PmChr15	38710000	39210000	2.61198
	PmChr15	39200000	39700000	2.29664
	PmChr15	39690000	39901388	2.44588
	PmChr17	0	500000	2.3165
	PmChr17	490000	990000	1.59018
	PmChr17	980000	1480000	2.0644
	PmChr17	1470000	1970000	1.18892
	PmChr17	1960000	2460000	1.9862
	PmChr17	2450000	2950000	1.34524
	PmChr17	2940000	3440000	2.14065
	PmChr17	3430000	3930000	1.38438
	PmChr17	3920000	4420000	1.72486
	PmChr17	4410000	4910000	1.95798
	PmChr17	4900000	5400000	1.52289
	PmChr17	5390000	5890000	1.24125
	PmChr17	5880000	6380000	0.876604
	PmChr17	6370000	6870000	1.76989
	PmChr17	6860000	7360000	1.39808
	PmChr17	7350000	7850000	1.06948
	PmChr17	7840000	8340000	0.794409
	PmChr17	8330000	8830000	2.35668
	PmChr17	8820000	9320000	1.17198
	PmChr17	9310000	9810000	0.651048
	PmChr17	9800000	10300000	2.07937
	PmChr17	10290000	10790000	1.65103
	PmChr17	10780000	11280000	3.07681
	PmChr17	11270000	11770000	1.03255
	PmChr17	11760000	12260000	1.75701
	PmChr17	12250000	12750000	1.21705
	PmChr17	12740000	13240000	1.42414
	PmChr17	13230000	13730000	1.7902
	PmChr17	13720000	14220000	1.62349
	PmChr17	14210000	14710000	1.93151
	PmChr17	14700000	15200000	2.23736
	PmChr17	15190000	15690000	0.774215
	PmChr17	15680000	16180000	2.07979
	PmChr17	16170000	16670000	1.35173
	PmChr17	16660000	17160000	2.12819
	PmChr17	17150000	17650000	2.42988
	PmChr17	17640000	18140000	2.13854
	PmChr17	18130000	18630000	0.121679
	PmChr17	18620000	19120000	1.937
	PmChr17	19110000	19610000	0.601826
	PmChr17	19600000	20100000	0.91665
	PmChr17	20090000	20590000	0.582918
	PmChr17	20580000	21080000	1.81469
	PmChr17	21070000	21570000	1.23282
	PmChr17	21560000	22060000	2.36049
	PmChr17	22050000	22550000	1.52315
	PmChr17	22540000	23040000	2.54674
	PmChr17	23030000	23530000	1.4676
	PmChr17	23520000	24020000	0.598993
	PmChr17	24010000	24510000	3.53445
	PmChr17	24500000	25000000	2.76336
	PmChr17	24990000	25490000	1.40298
	PmChr17	25480000	25980000	2.87884
	PmChr17	25970000	26470000	0.538677
	PmChr17	26460000	26960000	0.599879
	PmChr17	26950000	27450000	0.671039
	PmChr17	27440000	27940000	1.00505
	PmChr17	27930000	28430000	1.57614
	PmChr17	28420000	28920000	2.06495
	PmChr17	28910000	29410000	0.794662
	PmChr17	29400000	29900000	0.0905596
	PmChr17	29890000	30390000	2.32284
	PmChr17	30380000	30880000	1.15347
	PmChr17	30870000	31370000	1.27678
	PmChr17	31360000	31860000	2.35913
	PmChr17	31850000	32350000	1.49334
	PmChr17	32340000	32840000	0.385239
	PmChr17	32830000	33330000	1.79699
	PmChr17	33320000	33820000	1.41113
	PmChr17	33810000	34310000	1.59784
	PmChr17	34300000	34800000	1.28194
	PmChr17	34790000	35290000	1.59654
	PmChr17	35280000	35780000	1.15976
	PmChr17	35770000	36270000	1.61935
	PmChr17	36260000	36760000	2.32507
	PmChr17	36750000	37250000	1.90313
	PmChr17	37240000	37740000	1.87532
	PmChr17	37730000	38230000	1.36693
	PmChr17	38220000	38720000	1.67517
	PmChr17	38710000	39210000	1.68499
	PmChr17	39200000	39340074	2.89121
	PmChr16	0	500000	1.63461
	PmChr16	490000	990000	2.0204
	PmChr16	980000	1480000	2.65515
	PmChr16	1470000	1970000	2.11359
	PmChr16	1960000	2460000	1.90569
	PmChr16	2450000	2950000	1.22596
	PmChr16	2940000	3440000	1.84115
	PmChr16	3430000	3930000	1.47345
	PmChr16	3920000	4420000	1.92149
	PmChr16	4410000	4910000	1.20289
	PmChr16	4900000	5400000	1.48324
	PmChr16	5390000	5890000	1.60107
	PmChr16	5880000	6380000	2.82066
	PmChr16	6370000	6870000	1.53024
	PmChr16	6860000	7360000	1.79644
	PmChr16	7350000	7850000	1.62073
	PmChr16	7840000	8340000	1.51426
	PmChr16	8330000	8830000	1.2471
	PmChr16	8820000	9320000	0.0900688
	PmChr16	9310000	9810000	0.995868
	PmChr16	9800000	10300000	1.40025
	PmChr16	10290000	10790000	0.826928
	PmChr16	10780000	11280000	0.192952
	PmChr16	11270000	11770000	2.82705
	PmChr16	11760000	12260000	1.87064
	PmChr16	12250000	12750000	0
	PmChr16	12740000	13240000	2.86302
	PmChr16	13230000	13730000	1.25786
	PmChr16	13720000	14220000	2.2017
	PmChr16	14210000	14710000	3.85655
	PmChr16	14700000	15200000	1.88437
	PmChr16	15190000	15690000	1.57089
	PmChr16	15680000	16180000	1.25458
	PmChr16	16170000	16670000	1.1419
	PmChr16	16660000	17160000	1.94825
	PmChr16	17150000	17650000	0.92212
	PmChr16	17640000	18140000	1.65555
	PmChr16	18130000	18630000	1.9758
	PmChr16	18620000	19120000	1.81339
	PmChr16	19110000	19610000	1.3442
	PmChr16	19600000	20100000	2.23694
	PmChr16	20090000	20590000	2.52687
	PmChr16	20580000	21080000	2.61341
	PmChr16	21070000	21570000	1.69494
	PmChr16	21560000	22060000	2.46845
	PmChr16	22050000	22550000	1.6144
	PmChr16	22540000	23040000	2.15224
	PmChr16	23030000	23530000	2.53738
	PmChr16	23520000	24020000	2.11836
	PmChr16	24010000	24510000	2.20636
	PmChr16	24500000	25000000	2.35124
	PmChr16	24990000	25490000	1.9339
	PmChr16	25480000	25980000	2.10626
	PmChr16	25970000	26470000	1.90595
	PmChr16	26460000	26960000	1.93311
	PmChr16	26950000	27450000	2.43693
	PmChr16	27440000	27940000	1.83281
	PmChr16	27930000	28430000	2.29327
	PmChr16	28420000	28920000	2.36799
	PmChr16	28910000	29410000	1.80742
	PmChr16	29400000	29900000	1.88428
	PmChr16	29890000	30390000	2.48186
	PmChr16	30380000	30880000	2.69636
	PmChr16	30870000	31370000	2.45581
	PmChr16	31360000	31860000	2.54665
	PmChr16	31850000	32350000	2.09066
	PmChr16	32340000	32840000	2.33907
	PmChr16	32830000	33330000	2.46858
	PmChr16	33320000	33820000	2.19816
	PmChr16	33810000	34310000	2.4572
	PmChr16	34300000	34515715	2.83118
	PmChr14	0	500000	2.92742
	PmChr14	490000	990000	2.79793
	PmChr14	980000	1480000	2.23737
	PmChr14	1470000	1970000	1.59473
	PmChr14	1960000	2460000	1.7737
	PmChr14	2450000	2950000	2.4973
	PmChr14	2940000	3440000	2.31554
	PmChr14	3430000	3930000	1.5232
	PmChr14	3920000	4420000	2.19711
	PmChr14	4410000	4910000	1.34995
	PmChr14	4900000	5400000	1.17229
	PmChr14	5390000	5890000	1.84913
	PmChr14	5880000	6380000	1.86171
	PmChr14	6370000	6870000	1.96796
	PmChr14	6860000	7360000	1.75677
	PmChr14	7350000	7850000	1.54682
	PmChr14	7840000	8340000	1.51787
	PmChr14	8330000	8830000	1.87162
	PmChr14	8820000	9320000	0
	PmChr14	9310000	9810000	2.41367
	PmChr14	9800000	10300000	1.17173
	PmChr14	10290000	10790000	1.61547
	PmChr14	10780000	11280000	1.27786
	PmChr14	11270000	11770000	2.40455
	PmChr14	11760000	12260000	2.35259
	PmChr14	12250000	12750000	0.828189
	PmChr14	12740000	13240000	0
	PmChr14	13230000	13730000	1.90706
	PmChr14	13720000	14220000	3.00504
	PmChr14	14210000	14710000	2.10925
	PmChr14	14700000	15200000	0.994451
	PmChr14	15190000	15690000	1.23853
	PmChr14	15680000	16180000	2.05004
	PmChr14	16170000	16670000	1.62693
	PmChr14	16660000	17160000	2.81438
	PmChr14	17150000	17650000	0.691366
	PmChr14	17640000	18140000	0.122046
	PmChr14	18130000	18630000	1.67103
	PmChr14	18620000	19120000	1.04682
	PmChr14	19110000	19610000	3.10077
	PmChr14	19600000	20100000	2.31248
	PmChr14	20090000	20590000	0.755066
	PmChr14	20580000	21080000	1.80465
	PmChr14	21070000	21570000	1.81316
	PmChr14	21560000	22060000	1.12805
	PmChr14	22050000	22550000	1.70053
	PmChr14	22540000	23040000	2.14059
	PmChr14	23030000	23530000	1.96439
	PmChr14	23520000	24020000	2.12378
	PmChr14	24010000	24510000	1.75364
	PmChr14	24500000	25000000	1.67762
	PmChr14	24990000	25490000	2.65591
	PmChr14	25480000	25980000	2.10197
	PmChr14	25970000	26470000	2.19744
	PmChr14	26460000	26960000	2.51025
	PmChr14	26950000	27450000	0.996944
	PmChr14	27440000	27940000	2.73539
	PmChr14	27930000	28430000	2.5074
	PmChr14	28420000	28920000	1.47277
	PmChr14	28910000	29410000	1.80628
	PmChr14	29400000	29900000	2.40535
	PmChr14	29890000	30390000	1.98685
	PmChr14	30380000	30880000	2.41685
	PmChr14	30870000	31370000	2.15287
	PmChr14	31360000	31860000	2.63782
	PmChr14	31850000	32350000	2.01484
	PmChr14	32340000	32840000	3.00646
	PmChr14	32830000	33171554	2.28183
	PmChr18	0	500000	1.5555
	PmChr18	490000	990000	1.57434
	PmChr18	980000	1480000	1.54958
	PmChr18	1470000	1970000	1.8117
	PmChr18	1960000	2460000	2.21327
	PmChr18	2450000	2950000	1.47126
	PmChr18	2940000	3440000	1.14117
	PmChr18	3430000	3930000	1.3404
	PmChr18	3920000	4420000	0.994088
	PmChr18	4410000	4910000	1.13614
	PmChr18	4900000	5400000	2.09465
	PmChr18	5390000	5890000	2.32601
	PmChr18	5880000	6380000	0.979682
	PmChr18	6370000	6870000	1.861
	PmChr18	6860000	7360000	2.14596
	PmChr18	7350000	7850000	0.597349
	PmChr18	7840000	8340000	1.53288
	PmChr18	8330000	8830000	0.946748
	PmChr18	8820000	9320000	0.85411
	PmChr18	9310000	9810000	0.652473
	PmChr18	9800000	10300000	1.30719
	PmChr18	10290000	10790000	1.25001
	PmChr18	10780000	11280000	0.516268
	PmChr18	11270000	11770000	0.723237
	PmChr18	11760000	12260000	3.39
	PmChr18	12250000	12750000	0
	PmChr18	12740000	13240000	3.85253
	PmChr18	13230000	13730000	0.773996
	PmChr18	13720000	14220000	1.43895
	PmChr18	14210000	14710000	3.30572
	PmChr18	14700000	15200000	0.81295
	PmChr18	15190000	15690000	3.01434
	PmChr18	15680000	16180000	0.368087
	PmChr18	16170000	16670000	3.61442
	PmChr18	16660000	17160000	0.627499
	PmChr18	17150000	17650000	0
	PmChr18	17640000	18140000	1.94134
	PmChr18	18130000	18630000	0.487942
	PmChr18	18620000	19120000	1.67378
	PmChr18	19110000	19610000	1.78594
	PmChr18	19600000	20100000	2.08469
	PmChr18	20090000	20590000	0.909717
	PmChr18	20580000	21080000	1.91873
	PmChr18	21070000	21570000	2.21946
	PmChr18	21560000	22060000	1.38986
	PmChr18	22050000	22550000	0.949808
	PmChr18	22540000	23040000	1.94022
	PmChr18	23030000	23530000	1.30481
	PmChr18	23520000	24020000	0.421184
	PmChr18	24010000	24510000	0.724879
	PmChr18	24500000	25000000	0.939682
	PmChr18	24990000	25490000	1.27433
	PmChr18	25480000	25980000	1.85695
	PmChr18	25970000	26470000	1.78111
	PmChr18	26460000	26960000	1.41891
	PmChr18	26950000	27450000	1.1664
	PmChr18	27440000	27940000	1.08444
	PmChr18	27930000	28430000	1.43257
	PmChr18	28420000	28920000	1.5181
	PmChr18	28910000	29410000	1.73387
	PmChr18	29400000	29900000	1.44438
	PmChr18	29890000	30390000	2.18941
	PmChr18	30380000	30880000	2.01559
	PmChr18	30870000	31370000	2.16848
	PmChr18	31360000	31860000	2.13139
	PmChr18	31850000	32167407	1.74937
	PmChr10	0	500000	2.09321
	PmChr10	490000	990000	2.46902
	PmChr10	980000	1480000	2.59323
	PmChr10	1470000	1970000	2.14954
	PmChr10	1960000	2460000	2.09889
	PmChr10	2450000	2950000	2.13202
	PmChr10	2940000	3440000	2.10461
	PmChr10	3430000	3930000	2.19073
	PmChr10	3920000	4420000	2.09404
	PmChr10	4410000	4910000	2.06135
	PmChr10	4900000	5400000	2.24244
	PmChr10	5390000	5890000	1.90432
	PmChr10	5880000	6380000	1.74364
	PmChr10	6370000	6870000	2.06493
	PmChr10	6860000	7360000	2.06496
	PmChr10	7350000	7850000	1.79628
	PmChr10	7840000	8340000	2.42684
	PmChr10	8330000	8830000	1.6445
	PmChr10	8820000	9320000	1.6257
	PmChr10	9310000	9810000	0.609682
	PmChr10	9800000	10300000	1.76153
	PmChr10	10290000	10790000	1.2406
	PmChr10	10780000	11280000	1.37833
	PmChr10	11270000	11770000	1.46704
	PmChr10	11760000	12260000	2.72503
	PmChr10	12250000	12750000	1.47962
	PmChr10	12740000	13240000	0.846841
	PmChr10	13230000	13730000	0.140546
	PmChr10	13720000	14220000	1.02189
	PmChr10	14210000	14710000	3.9245
	PmChr10	14700000	15200000	1.95019
	PmChr10	15190000	15690000	1.78406
	PmChr10	15680000	16180000	0.362107
	PmChr10	16170000	16670000	1.1274
	PmChr10	16660000	17160000	0.676696
	PmChr10	17150000	17650000	1.03557
	PmChr10	17640000	18140000	1.78684
	PmChr10	18130000	18630000	1.36277
	PmChr10	18620000	19120000	2.40772
	PmChr10	19110000	19610000	0.962691
	PmChr10	19600000	20100000	1.85363
	PmChr10	20090000	20590000	1.06476
	PmChr10	20580000	21080000	2.39108
	PmChr10	21070000	21570000	1.21516
	PmChr10	21560000	22060000	3.58947
	PmChr10	22050000	22550000	1.327
	PmChr10	22540000	23040000	2.64801
	PmChr10	23030000	23530000	1.70188
	PmChr10	23520000	24020000	1.66012
	PmChr10	24010000	24510000	1.72429
	PmChr10	24500000	25000000	2.0441
	PmChr10	24990000	25490000	1.96797
	PmChr10	25480000	25980000	2.10064
	PmChr10	25970000	26470000	2.59412
	PmChr10	26460000	26960000	1.76138
	PmChr10	26950000	27450000	2.53139
	PmChr10	27440000	27940000	2.85949
	PmChr10	27930000	28430000	2.31185
	PmChr10	28420000	28920000	1.95885
	PmChr10	28910000	29410000	2.6235
	PmChr10	29400000	29900000	2.31068
	PmChr10	29890000	30390000	2.42676
	PmChr10	30380000	30880000	2.55573
	PmChr10	30870000	31370000	1.84214
	PmChr10	31360000	31649554	2.64432

## Sheet: Fig 1d
	Chromosome	Start	End	SNP density
	PmChr01	0	500000	39
	PmChr01	490000	990000	535
	PmChr01	980000	1480000	62
	PmChr01	1470000	1970000	37
	PmChr01	1960000	2460000	10
	PmChr01	2450000	2950000	522
	PmChr01	2940000	3440000	545
	PmChr01	3430000	3930000	31
	PmChr01	3920000	4420000	77
	PmChr01	4410000	4910000	79
	PmChr01	4900000	5400000	35
	PmChr01	5390000	5890000	29
	PmChr01	5880000	6380000	32
	PmChr01	6370000	6870000	46
	PmChr01	6860000	7360000	39
	PmChr01	7350000	7850000	185
	PmChr01	7840000	8340000	86
	PmChr01	8330000	8830000	35
	PmChr01	8820000	9320000	39
	PmChr01	9310000	9810000	34
	PmChr01	9800000	10300000	50
	PmChr01	10290000	10790000	32
	PmChr01	10780000	11280000	1017
	PmChr01	11270000	11770000	882
	PmChr01	11760000	12260000	46
	PmChr01	12250000	12750000	187
	PmChr01	12740000	13240000	252
	PmChr01	13230000	13730000	37
	PmChr01	13720000	14220000	59
	PmChr01	14210000	14710000	148
	PmChr01	14700000	15200000	33
	PmChr01	15190000	15690000	66
	PmChr01	15680000	16180000	213
	PmChr01	16170000	16670000	33
	PmChr01	16660000	17160000	93
	PmChr01	17150000	17650000	76
	PmChr01	17640000	18140000	17
	PmChr01	18130000	18630000	44
	PmChr01	18620000	19120000	141
	PmChr01	19110000	19610000	41
	PmChr01	19600000	20100000	84
	PmChr01	20090000	20590000	32
	PmChr01	20580000	21080000	16
	PmChr01	21070000	21570000	4
	PmChr01	21560000	22060000	9
	PmChr01	22050000	22550000	15
	PmChr01	22540000	23040000	28
	PmChr01	23030000	23530000	94
	PmChr01	23520000	24020000	8
	PmChr01	24010000	24510000	350
	PmChr01	24500000	25000000	88
	PmChr01	24990000	25490000	11
	PmChr01	25480000	25980000	0
	PmChr01	25970000	26470000	2
	PmChr01	26460000	26960000	6
	PmChr01	26950000	27450000	7
	PmChr01	27440000	27940000	40
	PmChr01	27930000	28430000	38
	PmChr01	28420000	28920000	45
	PmChr01	28910000	29410000	191
	PmChr01	29400000	29900000	153
	PmChr01	29890000	30390000	648
	PmChr01	30380000	30880000	351
	PmChr01	30870000	31370000	61
	PmChr01	31360000	31860000	64
	PmChr01	31850000	32350000	80
	PmChr01	32340000	32840000	340
	PmChr01	32830000	33330000	63
	PmChr01	33320000	33820000	257
	PmChr01	33810000	34310000	568
	PmChr01	34300000	34800000	153
	PmChr01	34790000	35290000	43
	PmChr01	35280000	35780000	37
	PmChr01	35770000	36270000	152
	PmChr01	36260000	36760000	310
	PmChr01	36750000	37250000	10
	PmChr01	37240000	37740000	17
	PmChr01	37730000	38230000	8
	PmChr01	38220000	38720000	15
	PmChr01	38710000	39210000	9
	PmChr01	39200000	39700000	4
	PmChr01	39690000	40190000	17
	PmChr01	40180000	40680000	12
	PmChr01	40670000	41170000	15
	PmChr01	41160000	41660000	5
	PmChr01	41650000	42150000	12
	PmChr01	42140000	42640000	25
	PmChr01	42630000	43130000	24
	PmChr01	43120000	43620000	22
	PmChr01	43610000	44110000	10
	PmChr01	44100000	44600000	15
	PmChr01	44590000	45090000	17
	PmChr01	45080000	45580000	15
	PmChr01	45570000	46070000	16
	PmChr01	46060000	46560000	17
	PmChr01	46550000	47050000	15
	PmChr01	47040000	47540000	26
	PmChr01	47530000	48030000	16
	PmChr01	48020000	48520000	17
	PmChr01	48510000	49010000	18
	PmChr01	49000000	49500000	17
	PmChr01	49490000	49990000	18
	PmChr01	49980000	50480000	12
	PmChr01	50470000	50970000	23
	PmChr01	50960000	51460000	18
	PmChr01	51450000	51950000	14
	PmChr01	51940000	52440000	8
	PmChr01	52430000	52930000	22
	PmChr01	52920000	53420000	19
	PmChr01	53410000	53910000	15
	PmChr01	53900000	54400000	24
	PmChr01	54390000	54890000	21
	PmChr01	54880000	55380000	10
	PmChr01	55370000	55870000	12
	PmChr01	55860000	56360000	16
	PmChr01	56350000	56850000	18
	PmChr01	56840000	57340000	10
	PmChr01	57330000	57830000	27
	PmChr01	57820000	58320000	17
	PmChr01	58310000	58810000	15
	PmChr01	58800000	59300000	16
	PmChr01	59290000	59790000	14
	PmChr01	59780000	60280000	16
	PmChr01	60270000	60770000	14
	PmChr01	60760000	61260000	9
	PmChr01	61250000	61750000	39
	PmChr01	61740000	62240000	38
	PmChr01	62230000	62730000	19
	PmChr01	62720000	63220000	212
	PmChr01	63210000	63710000	250
	PmChr01	63700000	64200000	42
	PmChr01	64190000	64690000	158
	PmChr01	64680000	65180000	251
	PmChr01	65170000	65670000	383
	PmChr01	65660000	66160000	135
	PmChr01	66150000	66650000	31
	PmChr01	66640000	66884923	22
	PmChr03	0	500000	17
	PmChr03	490000	990000	97
	PmChr03	980000	1480000	37
	PmChr03	1470000	1970000	24
	PmChr03	1960000	2460000	2
	PmChr03	2450000	2950000	0
	PmChr03	2940000	3440000	39
	PmChr03	3430000	3930000	33
	PmChr03	3920000	4420000	606
	PmChr03	4410000	4910000	470
	PmChr03	4900000	5400000	262
	PmChr03	5390000	5890000	111
	PmChr03	5880000	6380000	41
	PmChr03	6370000	6870000	114
	PmChr03	6860000	7360000	240
	PmChr03	7350000	7850000	107
	PmChr03	7840000	8340000	32
	PmChr03	8330000	8830000	22
	PmChr03	8820000	9320000	182
	PmChr03	9310000	9810000	812
	PmChr03	9800000	10300000	757
	PmChr03	10290000	10790000	48
	PmChr03	10780000	11280000	87
	PmChr03	11270000	11770000	83
	PmChr03	11760000	12260000	198
	PmChr03	12250000	12750000	196
	PmChr03	12740000	13240000	86
	PmChr03	13230000	13730000	301
	PmChr03	13720000	14220000	8
	PmChr03	14210000	14710000	9
	PmChr03	14700000	15200000	19
	PmChr03	15190000	15690000	34
	PmChr03	15680000	16180000	115
	PmChr03	16170000	16670000	43
	PmChr03	16660000	17160000	40
	PmChr03	17150000	17650000	35
	PmChr03	17640000	18140000	57
	PmChr03	18130000	18630000	341
	PmChr03	18620000	19120000	50
	PmChr03	19110000	19610000	95
	PmChr03	19600000	20100000	165
	PmChr03	20090000	20590000	2
	PmChr03	20580000	21080000	199
	PmChr03	21070000	21570000	336
	PmChr03	21560000	22060000	5
	PmChr03	22050000	22550000	63
	PmChr03	22540000	23040000	65
	PmChr03	23030000	23530000	11
	PmChr03	23520000	24020000	13
	PmChr03	24010000	24510000	38
	PmChr03	24500000	25000000	61
	PmChr03	24990000	25490000	29
	PmChr03	25480000	25980000	13
	PmChr03	25970000	26470000	11
	PmChr03	26460000	26960000	8
	PmChr03	26950000	27450000	11
	PmChr03	27440000	27940000	23
	PmChr03	27930000	28430000	21
	PmChr03	28420000	28920000	29
	PmChr03	28910000	29410000	26
	PmChr03	29400000	29900000	11
	PmChr03	29890000	30390000	24
	PmChr03	30380000	30880000	22
	PmChr03	30870000	31370000	13
	PmChr03	31360000	31860000	41
	PmChr03	31850000	32350000	29
	PmChr03	32340000	32840000	21
	PmChr03	32830000	33330000	20
	PmChr03	33320000	33820000	22
	PmChr03	33810000	34310000	11
	PmChr03	34300000	34800000	29
	PmChr03	34790000	35290000	18
	PmChr03	35280000	35780000	16
	PmChr03	35770000	36270000	33
	PmChr03	36260000	36760000	19
	PmChr03	36750000	37250000	22
	PmChr03	37240000	37740000	25
	PmChr03	37730000	38230000	27
	PmChr03	38220000	38720000	21
	PmChr03	38710000	39210000	23
	PmChr03	39200000	39700000	30
	PmChr03	39690000	40190000	31
	PmChr03	40180000	40680000	24
	PmChr03	40670000	41170000	20
	PmChr03	41160000	41660000	33
	PmChr03	41650000	42150000	20
	PmChr03	42140000	42640000	21
	PmChr03	42630000	43130000	27
	PmChr03	43120000	43620000	20
	PmChr03	43610000	44110000	27
	PmChr03	44100000	44600000	28
	PmChr03	44590000	45090000	19
	PmChr03	45080000	45580000	23
	PmChr03	45570000	46070000	21
	PmChr03	46060000	46560000	116
	PmChr03	46550000	47050000	138
	PmChr03	47040000	47540000	101
	PmChr03	47530000	48030000	24
	PmChr03	48020000	48520000	30
	PmChr03	48510000	49010000	169
	PmChr03	49000000	49500000	196
	PmChr03	49490000	49990000	221
	PmChr03	49980000	50480000	254
	PmChr03	50470000	50970000	533
	PmChr03	50960000	51460000	370
	PmChr03	51450000	51950000	93
	PmChr03	51940000	52440000	918
	PmChr03	52430000	52930000	24
	PmChr03	52920000	53420000	39
	PmChr03	53410000	53910000	15
	PmChr03	53900000	54400000	11
	PmChr03	54390000	54890000	4
	PmChr03	54880000	55380000	17
	PmChr03	55370000	55870000	147
	PmChr03	55860000	56360000	28
	PmChr03	56350000	56850000	130
	PmChr03	56840000	57340000	1
	PmChr03	57330000	57830000	9
	PmChr03	57820000	58320000	1
	PmChr03	58310000	58436902	0
	PmChr05	0	500000	9
	PmChr05	490000	990000	11
	PmChr05	980000	1480000	8
	PmChr05	1470000	1970000	12
	PmChr05	1960000	2460000	105
	PmChr05	2450000	2950000	3
	PmChr05	2940000	3440000	4
	PmChr05	3430000	3930000	6
	PmChr05	3920000	4420000	1
	PmChr05	4410000	4910000	6
	PmChr05	4900000	5400000	513
	PmChr05	5390000	5890000	818
	PmChr05	5880000	6380000	62
	PmChr05	6370000	6870000	36
	PmChr05	6860000	7360000	451
	PmChr05	7350000	7850000	40
	PmChr05	7840000	8340000	7
	PmChr05	8330000	8830000	32
	PmChr05	8820000	9320000	47
	PmChr05	9310000	9810000	209
	PmChr05	9800000	10300000	26
	PmChr05	10290000	10790000	49
	PmChr05	10780000	11280000	15
	PmChr05	11270000	11770000	5
	PmChr05	11760000	12260000	35
	PmChr05	12250000	12750000	39
	PmChr05	12740000	13240000	40
	PmChr05	13230000	13730000	113
	PmChr05	13720000	14220000	32
	PmChr05	14210000	14710000	29
	PmChr05	14700000	15200000	38
	PmChr05	15190000	15690000	56
	PmChr05	15680000	16180000	38
	PmChr05	16170000	16670000	22
	PmChr05	16660000	17160000	27
	PmChr05	17150000	17650000	20
	PmChr05	17640000	18140000	29
	PmChr05	18130000	18630000	509
	PmChr05	18620000	19120000	487
	PmChr05	19110000	19610000	21
	PmChr05	19600000	20100000	29
	PmChr05	20090000	20590000	42
	PmChr05	20580000	21080000	41
	PmChr05	21070000	21570000	54
	PmChr05	21560000	22060000	112
	PmChr05	22050000	22550000	561
	PmChr05	22540000	23040000	156
	PmChr05	23030000	23530000	49
	PmChr05	23520000	24020000	40
	PmChr05	24010000	24510000	46
	PmChr05	24500000	25000000	38
	PmChr05	24990000	25490000	52
	PmChr05	25480000	25980000	67
	PmChr05	25970000	26470000	62
	PmChr05	26460000	26960000	50
	PmChr05	26950000	27450000	67
	PmChr05	27440000	27940000	71
	PmChr05	27930000	28430000	71
	PmChr05	28420000	28920000	73
	PmChr05	28910000	29410000	34
	PmChr05	29400000	29900000	56
	PmChr05	29890000	30390000	74
	PmChr05	30380000	30880000	60
	PmChr05	30870000	31370000	65
	PmChr05	31360000	31860000	54
	PmChr05	31850000	32350000	53
	PmChr05	32340000	32840000	51
	PmChr05	32830000	33330000	78
	PmChr05	33320000	33820000	79
	PmChr05	33810000	34310000	70
	PmChr05	34300000	34800000	71
	PmChr05	34790000	35290000	74
	PmChr05	35280000	35780000	63
	PmChr05	35770000	36270000	87
	PmChr05	36260000	36760000	59
	PmChr05	36750000	37250000	52
	PmChr05	37240000	37740000	66
	PmChr05	37730000	38230000	64
	PmChr05	38220000	38720000	76
	PmChr05	38710000	39210000	74
	PmChr05	39200000	39700000	60
	PmChr05	39690000	40190000	74
	PmChr05	40180000	40680000	46
	PmChr05	40670000	41170000	77
	PmChr05	41160000	41660000	69
	PmChr05	41650000	42150000	70
	PmChr05	42140000	42640000	329
	PmChr05	42630000	43130000	38
	PmChr05	43120000	43620000	46
	PmChr05	43610000	44110000	48
	PmChr05	44100000	44600000	281
	PmChr05	44590000	45090000	155
	PmChr05	45080000	45580000	21
	PmChr05	45570000	46070000	19
	PmChr05	46060000	46560000	36
	PmChr05	46550000	47050000	39
	PmChr05	47040000	47540000	42
	PmChr05	47530000	48030000	98
	PmChr05	48020000	48520000	52
	PmChr05	48510000	49010000	12
	PmChr05	49000000	49500000	95
	PmChr05	49490000	49990000	22
	PmChr05	49980000	50480000	45
	PmChr05	50470000	50970000	20
	PmChr05	50960000	51460000	245
	PmChr05	51450000	51950000	337
	PmChr05	51940000	52440000	511
	PmChr05	52430000	52930000	140
	PmChr05	52920000	53420000	170
	PmChr05	53410000	53910000	26
	PmChr05	53900000	54400000	12
	PmChr05	54390000	54890000	44
	PmChr05	54880000	55380000	33
	PmChr05	55370000	55870000	145
	PmChr05	55860000	56360000	27
	PmChr05	56350000	56850000	8
	PmChr05	56840000	56934218	1
	PmChr07	0	500000	21
	PmChr07	490000	990000	6
	PmChr07	980000	1480000	25
	PmChr07	1470000	1970000	10
	PmChr07	1960000	2460000	3
	PmChr07	2450000	2950000	22
	PmChr07	2940000	3440000	49
	PmChr07	3430000	3930000	229
	PmChr07	3920000	4420000	26
	PmChr07	4410000	4910000	197
	PmChr07	4900000	5400000	134
	PmChr07	5390000	5890000	130
	PmChr07	5880000	6380000	32
	PmChr07	6370000	6870000	35
	PmChr07	6860000	7360000	25
	PmChr07	7350000	7850000	290
	PmChr07	7840000	8340000	467
	PmChr07	8330000	8830000	104
	PmChr07	8820000	9320000	60
	PmChr07	9310000	9810000	47
	PmChr07	9800000	10300000	45
	PmChr07	10290000	10790000	59
	PmChr07	10780000	11280000	56
	PmChr07	11270000	11770000	60
	PmChr07	11760000	12260000	48
	PmChr07	12250000	12750000	37
	PmChr07	12740000	13240000	44
	PmChr07	13230000	13730000	50
	PmChr07	13720000	14220000	48
	PmChr07	14210000	14710000	50
	PmChr07	14700000	15200000	59
	PmChr07	15190000	15690000	48
	PmChr07	15680000	16180000	63
	PmChr07	16170000	16670000	55
	PmChr07	16660000	17160000	78
	PmChr07	17150000	17650000	89
	PmChr07	17640000	18140000	61
	PmChr07	18130000	18630000	79
	PmChr07	18620000	19120000	41
	PmChr07	19110000	19610000	67
	PmChr07	19600000	20100000	53
	PmChr07	20090000	20590000	40
	PmChr07	20580000	21080000	39
	PmChr07	21070000	21570000	65
	PmChr07	21560000	22060000	63
	PmChr07	22050000	22550000	49
	PmChr07	22540000	23040000	52
	PmChr07	23030000	23530000	56
	PmChr07	23520000	24020000	65
	PmChr07	24010000	24510000	46
	PmChr07	24500000	25000000	75
	PmChr07	24990000	25490000	45
	PmChr07	25480000	25980000	65
	PmChr07	25970000	26470000	77
	PmChr07	26460000	26960000	52
	PmChr07	26950000	27450000	58
	PmChr07	27440000	27940000	53
	PmChr07	27930000	28430000	60
	PmChr07	28420000	28920000	53
	PmChr07	28910000	29410000	44
	PmChr07	29400000	29900000	61
	PmChr07	29890000	30390000	616
	PmChr07	30380000	30880000	233
	PmChr07	30870000	31370000	255
	PmChr07	31360000	31860000	112
	PmChr07	31850000	32350000	258
	PmChr07	32340000	32840000	82
	PmChr07	32830000	33330000	26
	PmChr07	33320000	33820000	705
	PmChr07	33810000	34310000	141
	PmChr07	34300000	34800000	244
	PmChr07	34790000	35290000	88
	PmChr07	35280000	35780000	65
	PmChr07	35770000	36270000	40
	PmChr07	36260000	36760000	47
	PmChr07	36750000	37250000	80
	PmChr07	37240000	37740000	28
	PmChr07	37730000	38230000	193
	PmChr07	38220000	38720000	28
	PmChr07	38710000	39210000	32
	PmChr07	39200000	39700000	36
	PmChr07	39690000	40190000	36
	PmChr07	40180000	40680000	28
	PmChr07	40670000	41170000	28
	PmChr07	41160000	41660000	27
	PmChr07	41650000	42150000	33
	PmChr07	42140000	42640000	23
	PmChr07	42630000	43130000	45
	PmChr07	43120000	43620000	11
	PmChr07	43610000	44110000	6
	PmChr07	44100000	44600000	40
	PmChr07	44590000	45090000	50
	PmChr07	45080000	45580000	204
	PmChr07	45570000	46070000	212
	PmChr07	46060000	46560000	51
	PmChr07	46550000	47050000	43
	PmChr07	47040000	47540000	27
	PmChr07	47530000	48030000	42
	PmChr07	48020000	48520000	41
	PmChr07	48510000	49010000	534
	PmChr07	49000000	49500000	25
	PmChr07	49490000	49990000	2
	PmChr07	49980000	50480000	82
	PmChr07	50470000	50970000	16
	PmChr07	50960000	51460000	4
	PmChr07	51450000	51950000	7
	PmChr07	51940000	52440000	24
	PmChr07	52430000	52930000	43
	PmChr07	52920000	53420000	49
	PmChr07	53410000	53910000	20
	PmChr07	53900000	54400000	47
	PmChr07	54390000	54759544	144
	PmChr02	0	500000	26
	PmChr02	490000	990000	220
	PmChr02	980000	1480000	458
	PmChr02	1470000	1970000	13
	PmChr02	1960000	2460000	5
	PmChr02	2450000	2950000	10
	PmChr02	2940000	3440000	21
	PmChr02	3430000	3930000	29
	PmChr02	3920000	4420000	21
	PmChr02	4410000	4910000	7
	PmChr02	4900000	5400000	21
	PmChr02	5390000	5890000	72
	PmChr02	5880000	6380000	43
	PmChr02	6370000	6870000	29
	PmChr02	6860000	7360000	141
	PmChr02	7350000	7850000	12
	PmChr02	7840000	8340000	10
	PmChr02	8330000	8830000	87
	PmChr02	8820000	9320000	159
	PmChr02	9310000	9810000	30
	PmChr02	9800000	10300000	28
	PmChr02	10290000	10790000	187
	PmChr02	10780000	11280000	226
	PmChr02	11270000	11770000	1418
	PmChr02	11760000	12260000	929
	PmChr02	12250000	12750000	35
	PmChr02	12740000	13240000	68
	PmChr02	13230000	13730000	635
	PmChr02	13720000	14220000	99
	PmChr02	14210000	14710000	398
	PmChr02	14700000	15200000	10
	PmChr02	15190000	15690000	13
	PmChr02	15680000	16180000	4
	PmChr02	16170000	16670000	14
	PmChr02	16660000	17160000	13
	PmChr02	17150000	17650000	8
	PmChr02	17640000	18140000	10
	PmChr02	18130000	18630000	13
	PmChr02	18620000	19120000	6
	PmChr02	19110000	19610000	6
	PmChr02	19600000	20100000	9
	PmChr02	20090000	20590000	14
	PmChr02	20580000	21080000	13
	PmChr02	21070000	21570000	11
	PmChr02	21560000	22060000	12
	PmChr02	22050000	22550000	14
	PmChr02	22540000	23040000	12
	PmChr02	23030000	23530000	14
	PmChr02	23520000	24020000	11
	PmChr02	24010000	24510000	12
	PmChr02	24500000	25000000	13
	PmChr02	24990000	25490000	9
	PmChr02	25480000	25980000	14
	PmChr02	25970000	26470000	12
	PmChr02	26460000	26960000	7
	PmChr02	26950000	27450000	8
	PmChr02	27440000	27940000	11
	PmChr02	27930000	28430000	13
	PmChr02	28420000	28920000	18
	PmChr02	28910000	29410000	8
	PmChr02	29400000	29900000	8
	PmChr02	29890000	30390000	17
	PmChr02	30380000	30880000	16
	PmChr02	30870000	31370000	7
	PmChr02	31360000	31860000	12
	PmChr02	31850000	32350000	31
	PmChr02	32340000	32840000	147
	PmChr02	32830000	33330000	14
	PmChr02	33320000	33820000	104
	PmChr02	33810000	34310000	61
	PmChr02	34300000	34800000	42
	PmChr02	34790000	35290000	42
	PmChr02	35280000	35780000	53
	PmChr02	35770000	36270000	28
	PmChr02	36260000	36760000	11
	PmChr02	36750000	37250000	27
	PmChr02	37240000	37740000	18
	PmChr02	37730000	38230000	106
	PmChr02	38220000	38720000	39
	PmChr02	38710000	39210000	39
	PmChr02	39200000	39700000	166
	PmChr02	39690000	40190000	30
	PmChr02	40180000	40680000	88
	PmChr02	40670000	41170000	115
	PmChr02	41160000	41660000	97
	PmChr02	41650000	42150000	205
	PmChr02	42140000	42640000	208
	PmChr02	42630000	43130000	99
	PmChr02	43120000	43620000	18
	PmChr02	43610000	44110000	31
	PmChr02	44100000	44600000	11
	PmChr02	44590000	45090000	144
	PmChr02	45080000	45580000	24
	PmChr02	45570000	46070000	69
	PmChr02	46060000	46560000	12
	PmChr02	46550000	47050000	35
	PmChr02	47040000	47540000	166
	PmChr02	47530000	48030000	44
	PmChr02	48020000	48520000	124
	PmChr02	48510000	49010000	22
	PmChr02	49000000	49500000	119
	PmChr02	49490000	49990000	237
	PmChr02	49980000	50480000	395
	PmChr02	50470000	50970000	22
	PmChr02	50960000	51460000	91
	PmChr02	51450000	51950000	18
	PmChr02	51940000	52440000	11
	PmChr02	52430000	52930000	28
	PmChr02	52920000	53420000	20
	PmChr02	53410000	53821721	30
	PmChr09	0	500000	465
	PmChr09	490000	990000	966
	PmChr09	980000	1480000	113
	PmChr09	1470000	1970000	271
	PmChr09	1960000	2460000	529
	PmChr09	2450000	2950000	28
	PmChr09	2940000	3440000	18
	PmChr09	3430000	3930000	231
	PmChr09	3920000	4420000	57
	PmChr09	4410000	4910000	404
	PmChr09	4900000	5400000	49
	PmChr09	5390000	5890000	19
	PmChr09	5880000	6380000	18
	PmChr09	6370000	6870000	42
	PmChr09	6860000	7360000	35
	PmChr09	7350000	7850000	979
	PmChr09	7840000	8340000	54
	PmChr09	8330000	8830000	46
	PmChr09	8820000	9320000	182
	PmChr09	9310000	9810000	298
	PmChr09	9800000	10300000	45
	PmChr09	10290000	10790000	62
	PmChr09	10780000	11280000	49
	PmChr09	11270000	11770000	68
	PmChr09	11760000	12260000	54
	PmChr09	12250000	12750000	50
	PmChr09	12740000	13240000	44
	PmChr09	13230000	13730000	56
	PmChr09	13720000	14220000	53
	PmChr09	14210000	14710000	61
	PmChr09	14700000	15200000	48
	PmChr09	15190000	15690000	50
	PmChr09	15680000	16180000	37
	PmChr09	16170000	16670000	50
	PmChr09	16660000	17160000	39
	PmChr09	17150000	17650000	57
	PmChr09	17640000	18140000	64
	PmChr09	18130000	18630000	56
	PmChr09	18620000	19120000	65
	PmChr09	19110000	19610000	77
	PmChr09	19600000	20100000	49
	PmChr09	20090000	20590000	83
	PmChr09	20580000	21080000	60
	PmChr09	21070000	21570000	70
	PmChr09	21560000	22060000	60
	PmChr09	22050000	22550000	53
	PmChr09	22540000	23040000	45
	PmChr09	23030000	23530000	58
	PmChr09	23520000	24020000	54
	PmChr09	24010000	24510000	59
	PmChr09	24500000	25000000	98
	PmChr09	24990000	25490000	72
	PmChr09	25480000	25980000	66
	PmChr09	25970000	26470000	73
	PmChr09	26460000	26960000	58
	PmChr09	26950000	27450000	75
	PmChr09	27440000	27940000	89
	PmChr09	27930000	28430000	60
	PmChr09	28420000	28920000	69
	PmChr09	28910000	29410000	90
	PmChr09	29400000	29900000	71
	PmChr09	29890000	30390000	73
	PmChr09	30380000	30880000	69
	PmChr09	30870000	31370000	80
	PmChr09	31360000	31860000	71
	PmChr09	31850000	32350000	85
	PmChr09	32340000	32840000	56
	PmChr09	32830000	33330000	74
	PmChr09	33320000	33820000	76
	PmChr09	33810000	34310000	53
	PmChr09	34300000	34800000	45
	PmChr09	34790000	35290000	46
	PmChr09	35280000	35780000	47
	PmChr09	35770000	36270000	37
	PmChr09	36260000	36760000	64
	PmChr09	36750000	37250000	47
	PmChr09	37240000	37740000	58
	PmChr09	37730000	38230000	67
	PmChr09	38220000	38720000	55
	PmChr09	38710000	39210000	54
	PmChr09	39200000	39700000	49
	PmChr09	39690000	40190000	37
	PmChr09	40180000	40680000	58
	PmChr09	40670000	41170000	42
	PmChr09	41160000	41660000	31
	PmChr09	41650000	42150000	33
	PmChr09	42140000	42640000	25
	PmChr09	42630000	43130000	26
	PmChr09	43120000	43620000	24
	PmChr09	43610000	44110000	96
	PmChr09	44100000	44600000	417
	PmChr09	44590000	45090000	751
	PmChr09	45080000	45580000	367
	PmChr09	45570000	46070000	257
	PmChr09	46060000	46560000	111
	PmChr09	46550000	47050000	91
	PmChr09	47040000	47540000	381
	PmChr09	47530000	48030000	170
	PmChr09	48020000	48520000	302
	PmChr09	48510000	49010000	197
	PmChr09	49000000	49500000	102
	PmChr09	49490000	49990000	538
	PmChr09	49980000	50480000	32
	PmChr09	50470000	50970000	25
	PmChr09	50960000	51032733	8
	PmChr11	0	500000	30
	PmChr11	490000	990000	12
	PmChr11	980000	1480000	10
	PmChr11	1470000	1970000	16
	PmChr11	1960000	2460000	33
	PmChr11	2450000	2950000	70
	PmChr11	2940000	3440000	24
	PmChr11	3430000	3930000	16
	PmChr11	3920000	4420000	29
	PmChr11	4410000	4910000	26
	PmChr11	4900000	5400000	27
	PmChr11	5390000	5890000	26
	PmChr11	5880000	6380000	27
	PmChr11	6370000	6870000	19
	PmChr11	6860000	7360000	30
	PmChr11	7350000	7850000	21
	PmChr11	7840000	8340000	30
	PmChr11	8330000	8830000	21
	PmChr11	8820000	9320000	23
	PmChr11	9310000	9810000	29
	PmChr11	9800000	10300000	31
	PmChr11	10290000	10790000	24
	PmChr11	10780000	11280000	30
	PmChr11	11270000	11770000	30
	PmChr11	11760000	12260000	26
	PmChr11	12250000	12750000	19
	PmChr11	12740000	13240000	28
	PmChr11	13230000	13730000	27
	PmChr11	13720000	14220000	26
	PmChr11	14210000	14710000	21
	PmChr11	14700000	15200000	31
	PmChr11	15190000	15690000	58
	PmChr11	15680000	16180000	29
	PmChr11	16170000	16670000	16
	PmChr11	16660000	17160000	42
	PmChr11	17150000	17650000	32
	PmChr11	17640000	18140000	23
	PmChr11	18130000	18630000	40
	PmChr11	18620000	19120000	622
	PmChr11	19110000	19610000	102
	PmChr11	19600000	20100000	158
	PmChr11	20090000	20590000	21
	PmChr11	20580000	21080000	53
	PmChr11	21070000	21570000	33
	PmChr11	21560000	22060000	77
	PmChr11	22050000	22550000	139
	PmChr11	22540000	23040000	395
	PmChr11	23030000	23530000	146
	PmChr11	23520000	24020000	14
	PmChr11	24010000	24510000	71
	PmChr11	24500000	25000000	63
	PmChr11	24990000	25490000	44
	PmChr11	25480000	25980000	395
	PmChr11	25970000	26470000	59
	PmChr11	26460000	26960000	16
	PmChr11	26950000	27450000	31
	PmChr11	27440000	27940000	1235
	PmChr11	27930000	28430000	1972
	PmChr11	28420000	28920000	1832
	PmChr11	28910000	29410000	1416
	PmChr11	29400000	29900000	2000
	PmChr11	29890000	30390000	133
	PmChr11	30380000	30880000	41
	PmChr11	30870000	31370000	55
	PmChr11	31360000	31860000	44
	PmChr11	31850000	32350000	58
	PmChr11	32340000	32840000	86
	PmChr11	32830000	33330000	102
	PmChr11	33320000	33820000	54
	PmChr11	33810000	34310000	77
	PmChr11	34300000	34800000	74
	PmChr11	34790000	35290000	52
	PmChr11	35280000	35780000	651
	PmChr11	35770000	36270000	563
	PmChr11	36260000	36760000	942
	PmChr11	36750000	37250000	682
	PmChr11	37240000	37740000	118
	PmChr11	37730000	38230000	56
	PmChr11	38220000	38720000	110
	PmChr11	38710000	39210000	29
	PmChr11	39200000	39700000	17
	PmChr11	39690000	40190000	8
	PmChr11	40180000	40680000	15
	PmChr11	40670000	41170000	31
	PmChr11	41160000	41660000	357
	PmChr11	41650000	42150000	85
	PmChr11	42140000	42640000	47
	PmChr11	42630000	43130000	30
	PmChr11	43120000	43620000	27
	PmChr11	43610000	44110000	80
	PmChr11	44100000	44600000	84
	PmChr11	44590000	45090000	249
	PmChr11	45080000	45580000	78
	PmChr11	45570000	46070000	279
	PmChr11	46060000	46560000	84
	PmChr11	46550000	47050000	17
	PmChr11	47040000	47540000	34
	PmChr11	47530000	48030000	108
	PmChr11	48020000	48520000	39
	PmChr11	48510000	49010000	21
	PmChr11	49000000	49500000	17
	PmChr11	49490000	49540115	1
	PmChr13	0	500000	600
	PmChr13	490000	990000	237
	PmChr13	980000	1480000	132
	PmChr13	1470000	1970000	223
	PmChr13	1960000	2460000	151
	PmChr13	2450000	2950000	42
	PmChr13	2940000	3440000	213
	PmChr13	3430000	3930000	44
	PmChr13	3920000	4420000	28
	PmChr13	4410000	4910000	52
	PmChr13	4900000	5400000	17
	PmChr13	5390000	5890000	11
	PmChr13	5880000	6380000	11
	PmChr13	6370000	6870000	29
	PmChr13	6860000	7360000	23
	PmChr13	7350000	7850000	46
	PmChr13	7840000	8340000	89
	PmChr13	8330000	8830000	48
	PmChr13	8820000	9320000	73
	PmChr13	9310000	9810000	750
	PmChr13	9800000	10300000	35
	PmChr13	10290000	10790000	88
	PmChr13	10780000	11280000	57
	PmChr13	11270000	11770000	21
	PmChr13	11760000	12260000	13
	PmChr13	12250000	12750000	13
	PmChr13	12740000	13240000	22
	PmChr13	13230000	13730000	25
	PmChr13	13720000	14220000	20
	PmChr13	14210000	14710000	22
	PmChr13	14700000	15200000	16
	PmChr13	15190000	15690000	28
	PmChr13	15680000	16180000	23
	PmChr13	16170000	16670000	42
	PmChr13	16660000	17160000	23
	PmChr13	17150000	17650000	24
	PmChr13	17640000	18140000	23
	PmChr13	18130000	18630000	14
	PmChr13	18620000	19120000	15
	PmChr13	19110000	19610000	28
	PmChr13	19600000	20100000	24
	PmChr13	20090000	20590000	24
	PmChr13	20580000	21080000	16
	PmChr13	21070000	21570000	17
	PmChr13	21560000	22060000	22
	PmChr13	22050000	22550000	22
	PmChr13	22540000	23040000	30
	PmChr13	23030000	23530000	25
	PmChr13	23520000	24020000	31
	PmChr13	24010000	24510000	28
	PmChr13	24500000	25000000	22
	PmChr13	24990000	25490000	36
	PmChr13	25480000	25980000	15
	PmChr13	25970000	26470000	29
	PmChr13	26460000	26960000	34
	PmChr13	26950000	27450000	23
	PmChr13	27440000	27940000	20
	PmChr13	27930000	28430000	44
	PmChr13	28420000	28920000	165
	PmChr13	28910000	29410000	155
	PmChr13	29400000	29900000	181
	PmChr13	29890000	30390000	279
	PmChr13	30380000	30880000	26
	PmChr13	30870000	31370000	38
	PmChr13	31360000	31860000	35
	PmChr13	31850000	32350000	21
	PmChr13	32340000	32840000	24
	PmChr13	32830000	33330000	25
	PmChr13	33320000	33820000	24
	PmChr13	33810000	34310000	116
	PmChr13	34300000	34800000	1
	PmChr13	34790000	35290000	0
	PmChr13	35280000	35780000	0
	PmChr13	35770000	36270000	0
	PmChr13	36260000	36760000	0
	PmChr13	36750000	37250000	0
	PmChr13	37240000	37740000	7
	PmChr13	37730000	38230000	37
	PmChr13	38220000	38720000	42
	PmChr13	38710000	39210000	90
	PmChr13	39200000	39700000	54
	PmChr13	39690000	40190000	725
	PmChr13	40180000	40680000	59
	PmChr13	40670000	41170000	177
	PmChr13	41160000	41660000	437
	PmChr13	41650000	42150000	1670
	PmChr13	42140000	42640000	817
	PmChr13	42630000	43130000	820
	PmChr13	43120000	43620000	46
	PmChr13	43610000	44110000	42
	PmChr13	44100000	44600000	775
	PmChr13	44590000	45090000	135
	PmChr13	45080000	45580000	86
	PmChr13	45570000	46070000	49
	PmChr13	46060000	46560000	322
	PmChr13	46550000	46661915	103
	PmChr06	0	500000	0
	PmChr06	490000	990000	7
	PmChr06	980000	1480000	4
	PmChr06	1470000	1970000	3
	PmChr06	1960000	2460000	9
	PmChr06	2450000	2950000	59
	PmChr06	2940000	3440000	7
	PmChr06	3430000	3930000	27
	PmChr06	3920000	4420000	43
	PmChr06	4410000	4910000	110
	PmChr06	4900000	5400000	139
	PmChr06	5390000	5890000	41
	PmChr06	5880000	6380000	122
	PmChr06	6370000	6870000	166
	PmChr06	6860000	7360000	27
	PmChr06	7350000	7850000	11
	PmChr06	7840000	8340000	3
	PmChr06	8330000	8830000	5
	PmChr06	8820000	9320000	17
	PmChr06	9310000	9810000	8
	PmChr06	9800000	10300000	0
	PmChr06	10290000	10790000	1
	PmChr06	10780000	11280000	10
	PmChr06	11270000	11770000	5
	PmChr06	11760000	12260000	3
	PmChr06	12250000	12750000	8
	PmChr06	12740000	13240000	23
	PmChr06	13230000	13730000	44
	PmChr06	13720000	14220000	31
	PmChr06	14210000	14710000	26
	PmChr06	14700000	15200000	180
	PmChr06	15190000	15690000	59
	PmChr06	15680000	16180000	54
	PmChr06	16170000	16670000	155
	PmChr06	16660000	17160000	591
	PmChr06	17150000	17650000	216
	PmChr06	17640000	18140000	433
	PmChr06	18130000	18630000	19
	PmChr06	18620000	19120000	7
	PmChr06	19110000	19610000	63
	PmChr06	19600000	20100000	62
	PmChr06	20090000	20590000	72
	PmChr06	20580000	21080000	58
	PmChr06	21070000	21570000	54
	PmChr06	21560000	22060000	58
	PmChr06	22050000	22550000	18
	PmChr06	22540000	23040000	35
	PmChr06	23030000	23530000	35
	PmChr06	23520000	24020000	35
	PmChr06	24010000	24510000	25
	PmChr06	24500000	25000000	43
	PmChr06	24990000	25490000	88
	PmChr06	25480000	25980000	20
	PmChr06	25970000	26470000	129
	PmChr06	26460000	26960000	78
	PmChr06	26950000	27450000	46
	PmChr06	27440000	27940000	36
	PmChr06	27930000	28430000	45
	PmChr06	28420000	28920000	39
	PmChr06	28910000	29410000	33
	PmChr06	29400000	29900000	44
	PmChr06	29890000	30390000	46
	PmChr06	30380000	30880000	42
	PmChr06	30870000	31370000	38
	PmChr06	31360000	31860000	31
	PmChr06	31850000	32350000	30
	PmChr06	32340000	32840000	16
	PmChr06	32830000	33330000	20
	PmChr06	33320000	33820000	24
	PmChr06	33810000	34310000	11
	PmChr06	34300000	34800000	20
	PmChr06	34790000	35290000	15
	PmChr06	35280000	35780000	43
	PmChr06	35770000	36270000	25
	PmChr06	36260000	36760000	50
	PmChr06	36750000	37250000	63
	PmChr06	37240000	37740000	148
	PmChr06	37730000	38230000	7
	PmChr06	38220000	38720000	19
	PmChr06	38710000	39210000	23
	PmChr06	39200000	39700000	109
	PmChr06	39690000	40190000	112
	PmChr06	40180000	40680000	132
	PmChr06	40670000	41170000	18
	PmChr06	41160000	41660000	22
	PmChr06	41650000	42150000	34
	PmChr06	42140000	42640000	9
	PmChr06	42630000	43130000	13
	PmChr06	43120000	43620000	1008
	PmChr06	43610000	43720407	289
	PmChr08	0	500000	61
	PmChr08	490000	990000	179
	PmChr08	980000	1480000	447
	PmChr08	1470000	1970000	99
	PmChr08	1960000	2460000	227
	PmChr08	2450000	2950000	43
	PmChr08	2940000	3440000	3
	PmChr08	3430000	3930000	1
	PmChr08	3920000	4420000	1
	PmChr08	4410000	4910000	8
	PmChr08	4900000	5400000	46
	PmChr08	5390000	5890000	218
	PmChr08	5880000	6380000	28
	PmChr08	6370000	6870000	117
	PmChr08	6860000	7360000	21
	PmChr08	7350000	7850000	48
	PmChr08	7840000	8340000	200
	PmChr08	8330000	8830000	2040
	PmChr08	8820000	9320000	250
	PmChr08	9310000	9810000	44
	PmChr08	9800000	10300000	139
	PmChr08	10290000	10790000	53
	PmChr08	10780000	11280000	63
	PmChr08	11270000	11770000	49
	PmChr08	11760000	12260000	51
	PmChr08	12250000	12750000	62
	PmChr08	12740000	13240000	61
	PmChr08	13230000	13730000	56
	PmChr08	13720000	14220000	60
	PmChr08	14210000	14710000	59
	PmChr08	14700000	15200000	66
	PmChr08	15190000	15690000	76
	PmChr08	15680000	16180000	58
	PmChr08	16170000	16670000	14
	PmChr08	16660000	17160000	52
	PmChr08	17150000	17650000	60
	PmChr08	17640000	18140000	68
	PmChr08	18130000	18630000	86
	PmChr08	18620000	19120000	64
	PmChr08	19110000	19610000	56
	PmChr08	19600000	20100000	71
	PmChr08	20090000	20590000	51
	PmChr08	20580000	21080000	56
	PmChr08	21070000	21570000	63
	PmChr08	21560000	22060000	75
	PmChr08	22050000	22550000	68
	PmChr08	22540000	23040000	53
	PmChr08	23030000	23530000	55
	PmChr08	23520000	24020000	62
	PmChr08	24010000	24510000	89
	PmChr08	24500000	25000000	59
	PmChr08	24990000	25490000	58
	PmChr08	25480000	25980000	68
	PmChr08	25970000	26470000	75
	PmChr08	26460000	26960000	54
	PmChr08	26950000	27450000	73
	PmChr08	27440000	27940000	40
	PmChr08	27930000	28430000	62
	PmChr08	28420000	28920000	68
	PmChr08	28910000	29410000	41
	PmChr08	29400000	29900000	51
	PmChr08	29890000	30390000	116
	PmChr08	30380000	30880000	74
	PmChr08	30870000	31370000	78
	PmChr08	31360000	31860000	71
	PmChr08	31850000	32350000	67
	PmChr08	32340000	32840000	178
	PmChr08	32830000	33330000	522
	PmChr08	33320000	33820000	352
	PmChr08	33810000	34310000	456
	PmChr08	34300000	34800000	297
	PmChr08	34790000	35290000	163
	PmChr08	35280000	35780000	53
	PmChr08	35770000	36270000	32
	PmChr08	36260000	36760000	9
	PmChr08	36750000	37250000	12
	PmChr08	37240000	37740000	226
	PmChr08	37730000	38230000	73
	PmChr08	38220000	38720000	40
	PmChr08	38710000	39210000	242
	PmChr08	39200000	39700000	140
	PmChr08	39690000	40190000	168
	PmChr08	40180000	40680000	112
	PmChr08	40670000	41170000	145
	PmChr08	41160000	41660000	145
	PmChr08	41650000	42150000	191
	PmChr08	42140000	42640000	105
	PmChr08	42630000	43130000	17
	PmChr08	43120000	43620000	93
	PmChr08	43610000	43632214	0
	PmChr04	0	500000	33
	PmChr04	490000	990000	31
	PmChr04	980000	1480000	18
	PmChr04	1470000	1970000	20
	PmChr04	1960000	2460000	39
	PmChr04	2450000	2950000	30
	PmChr04	2940000	3440000	26
	PmChr04	3430000	3930000	664
	PmChr04	3920000	4420000	486
	PmChr04	4410000	4910000	40
	PmChr04	4900000	5400000	252
	PmChr04	5390000	5890000	28
	PmChr04	5880000	6380000	174
	PmChr04	6370000	6870000	39
	PmChr04	6860000	7360000	26
	PmChr04	7350000	7850000	311
	PmChr04	7840000	8340000	56
	PmChr04	8330000	8830000	50
	PmChr04	8820000	9320000	123
	PmChr04	9310000	9810000	773
	PmChr04	9800000	10300000	139
	PmChr04	10290000	10790000	43
	PmChr04	10780000	11280000	146
	PmChr04	11270000	11770000	92
	PmChr04	11760000	12260000	554
	PmChr04	12250000	12750000	522
	PmChr04	12740000	13240000	318
	PmChr04	13230000	13730000	331
	PmChr04	13720000	14220000	123
	PmChr04	14210000	14710000	51
	PmChr04	14700000	15200000	67
	PmChr04	15190000	15690000	39
	PmChr04	15680000	16180000	44
	PmChr04	16170000	16670000	54
	PmChr04	16660000	17160000	60
	PmChr04	17150000	17650000	46
	PmChr04	17640000	18140000	53
	PmChr04	18130000	18630000	46
	PmChr04	18620000	19120000	47
	PmChr04	19110000	19610000	53
	PmChr04	19600000	20100000	44
	PmChr04	20090000	20590000	58
	PmChr04	20580000	21080000	60
	PmChr04	21070000	21570000	71
	PmChr04	21560000	22060000	63
	PmChr04	22050000	22550000	67
	PmChr04	22540000	23040000	54
	PmChr04	23030000	23530000	116
	PmChr04	23520000	24020000	13
	PmChr04	24010000	24510000	30
	PmChr04	24500000	25000000	42
	PmChr04	24990000	25490000	179
	PmChr04	25480000	25980000	175
	PmChr04	25970000	26470000	78
	PmChr04	26460000	26960000	166
	PmChr04	26950000	27450000	55
	PmChr04	27440000	27940000	51
	PmChr04	27930000	28430000	108
	PmChr04	28420000	28920000	58
	PmChr04	28910000	29410000	34
	PmChr04	29400000	29900000	21
	PmChr04	29890000	30390000	14
	PmChr04	30380000	30880000	830
	PmChr04	30870000	31370000	30
	PmChr04	31360000	31860000	470
	PmChr04	31850000	32350000	281
	PmChr04	32340000	32840000	437
	PmChr04	32830000	33330000	279
	PmChr04	33320000	33820000	106
	PmChr04	33810000	34310000	486
	PmChr04	34300000	34800000	690
	PmChr04	34790000	35290000	382
	PmChr04	35280000	35780000	278
	PmChr04	35770000	36270000	169
	PmChr04	36260000	36760000	83
	PmChr04	36750000	37250000	52
	PmChr04	37240000	37740000	5
	PmChr04	37730000	38230000	6
	PmChr04	38220000	38720000	13
	PmChr04	38710000	39210000	27
	PmChr04	39200000	39700000	25
	PmChr04	39690000	40190000	4
	PmChr04	40180000	40680000	6
	PmChr04	40670000	41170000	56
	PmChr04	41160000	41660000	26
	PmChr04	41650000	42150000	9
	PmChr04	42140000	42640000	35
	PmChr04	42630000	43130000	41
	PmChr04	43120000	43575051	39
	PmChr12	0	500000	56
	PmChr12	490000	990000	100
	PmChr12	980000	1480000	615
	PmChr12	1470000	1970000	288
	PmChr12	1960000	2460000	64
	PmChr12	2450000	2950000	202
	PmChr12	2940000	3440000	644
	PmChr12	3430000	3930000	132
	PmChr12	3920000	4420000	520
	PmChr12	4410000	4910000	224
	PmChr12	4900000	5400000	271
	PmChr12	5390000	5890000	161
	PmChr12	5880000	6380000	88
	PmChr12	6370000	6870000	331
	PmChr12	6860000	7360000	184
	PmChr12	7350000	7850000	24
	PmChr12	7840000	8340000	12
	PmChr12	8330000	8830000	47
	PmChr12	8820000	9320000	283
	PmChr12	9310000	9810000	568
	PmChr12	9800000	10300000	583
	PmChr12	10290000	10790000	781
	PmChr12	10780000	11280000	1
	PmChr12	11270000	11770000	0
	PmChr12	11760000	12260000	0
	PmChr12	12250000	12750000	279
	PmChr12	12740000	13240000	551
	PmChr12	13230000	13730000	480
	PmChr12	13720000	14220000	249
	PmChr12	14210000	14710000	396
	PmChr12	14700000	15200000	80
	PmChr12	15190000	15690000	73
	PmChr12	15680000	16180000	72
	PmChr12	16170000	16670000	88
	PmChr12	16660000	17160000	91
	PmChr12	17150000	17650000	77
	PmChr12	17640000	18140000	71
	PmChr12	18130000	18630000	79
	PmChr12	18620000	19120000	63
	PmChr12	19110000	19610000	61
	PmChr12	19600000	20100000	76
	PmChr12	20090000	20590000	85
	PmChr12	20580000	21080000	80
	PmChr12	21070000	21570000	57
	PmChr12	21560000	22060000	94
	PmChr12	22050000	22550000	80
	PmChr12	22540000	23040000	57
	PmChr12	23030000	23530000	67
	PmChr12	23520000	24020000	91
	PmChr12	24010000	24510000	70
	PmChr12	24500000	25000000	58
	PmChr12	24990000	25490000	59
	PmChr12	25480000	25980000	92
	PmChr12	25970000	26470000	72
	PmChr12	26460000	26960000	66
	PmChr12	26950000	27450000	86
	PmChr12	27440000	27940000	59
	PmChr12	27930000	28430000	54
	PmChr12	28420000	28920000	933
	PmChr12	28910000	29410000	123
	PmChr12	29400000	29900000	288
	PmChr12	29890000	30390000	527
	PmChr12	30380000	30880000	1368
	PmChr12	30870000	31370000	437
	PmChr12	31360000	31860000	42
	PmChr12	31850000	32350000	257
	PmChr12	32340000	32840000	223
	PmChr12	32830000	33330000	75
	PmChr12	33320000	33820000	10
	PmChr12	33810000	34310000	10
	PmChr12	34300000	34800000	242
	PmChr12	34790000	35290000	20
	PmChr12	35280000	35780000	146
	PmChr12	35770000	36270000	64
	PmChr12	36260000	36760000	66
	PmChr12	36750000	37250000	18
	PmChr12	37240000	37740000	103
	PmChr12	37730000	38230000	23
	PmChr12	38220000	38720000	64
	PmChr12	38710000	39210000	135
	PmChr12	39200000	39700000	35
	PmChr12	39690000	40190000	115
	PmChr12	40180000	40680000	499
	PmChr12	40670000	41170000	152
	PmChr12	41160000	41660000	613
	PmChr12	41650000	42150000	114
	PmChr12	42140000	42378805	12
	PmChr15	0	500000	295
	PmChr15	490000	990000	519
	PmChr15	980000	1480000	305
	PmChr15	1470000	1970000	325
	PmChr15	1960000	2460000	128
	PmChr15	2450000	2950000	467
	PmChr15	2940000	3440000	208
	PmChr15	3430000	3930000	465
	PmChr15	3920000	4420000	572
	PmChr15	4410000	4910000	277
	PmChr15	4900000	5400000	110
	PmChr15	5390000	5890000	52
	PmChr15	5880000	6380000	32
	PmChr15	6370000	6870000	29
	PmChr15	6860000	7360000	35
	PmChr15	7350000	7850000	54
	PmChr15	7840000	8340000	34
	PmChr15	8330000	8830000	40
	PmChr15	8820000	9320000	33
	PmChr15	9310000	9810000	16
	PmChr15	9800000	10300000	27
	PmChr15	10290000	10790000	9
	PmChr15	10780000	11280000	26
	PmChr15	11270000	11770000	22
	PmChr15	11760000	12260000	21
	PmChr15	12250000	12750000	23
	PmChr15	12740000	13240000	15
	PmChr15	13230000	13730000	15
	PmChr15	13720000	14220000	31
	PmChr15	14210000	14710000	21
	PmChr15	14700000	15200000	20
	PmChr15	15190000	15690000	26
	PmChr15	15680000	16180000	21
	PmChr15	16170000	16670000	51
	PmChr15	16660000	17160000	53
	PmChr15	17150000	17650000	42
	PmChr15	17640000	18140000	42
	PmChr15	18130000	18630000	42
	PmChr15	18620000	19120000	59
	PmChr15	19110000	19610000	131
	PmChr15	19600000	20100000	99
	PmChr15	20090000	20590000	937
	PmChr15	20580000	21080000	107
	PmChr15	21070000	21570000	31
	PmChr15	21560000	22060000	421
	PmChr15	22050000	22550000	295
	PmChr15	22540000	23040000	271
	PmChr15	23030000	23530000	235
	PmChr15	23520000	24020000	79
	PmChr15	24010000	24510000	773
	PmChr15	24500000	25000000	947
	PmChr15	24990000	25490000	69
	PmChr15	25480000	25980000	26
	PmChr15	25970000	26470000	36
	PmChr15	26460000	26960000	110
	PmChr15	26950000	27450000	23
	PmChr15	27440000	27940000	274
	PmChr15	27930000	28430000	167
	PmChr15	28420000	28920000	64
	PmChr15	28910000	29410000	100
	PmChr15	29400000	29900000	28
	PmChr15	29890000	30390000	19
	PmChr15	30380000	30880000	28
	PmChr15	30870000	31370000	116
	PmChr15	31360000	31860000	43
	PmChr15	31850000	32350000	131
	PmChr15	32340000	32840000	107
	PmChr15	32830000	33330000	4
	PmChr15	33320000	33820000	44
	PmChr15	33810000	34310000	48
	PmChr15	34300000	34800000	41
	PmChr15	34790000	35290000	14
	PmChr15	35280000	35780000	437
	PmChr15	35770000	36270000	126
	PmChr15	36260000	36760000	68
	PmChr15	36750000	37250000	41
	PmChr15	37240000	37740000	148
	PmChr15	37730000	38230000	5
	PmChr15	38220000	38720000	11
	PmChr15	38710000	39210000	22
	PmChr15	39200000	39700000	32
	PmChr15	39690000	39901388	15
	PmChr17	0	500000	20
	PmChr17	490000	990000	22
	PmChr17	980000	1480000	20
	PmChr17	1470000	1970000	39
	PmChr17	1960000	2460000	45
	PmChr17	2450000	2950000	1967
	PmChr17	2940000	3440000	166
	PmChr17	3430000	3930000	1460
	PmChr17	3920000	4420000	1460
	PmChr17	4410000	4910000	117
	PmChr17	4900000	5400000	131
	PmChr17	5390000	5890000	195
	PmChr17	5880000	6380000	1290
	PmChr17	6370000	6870000	399
	PmChr17	6860000	7360000	165
	PmChr17	7350000	7850000	176
	PmChr17	7840000	8340000	15
	PmChr17	8330000	8830000	10
	PmChr17	8820000	9320000	10
	PmChr17	9310000	9810000	13
	PmChr17	9800000	10300000	13
	PmChr17	10290000	10790000	18
	PmChr17	10780000	11280000	17
	PmChr17	11270000	11770000	21
	PmChr17	11760000	12260000	121
	PmChr17	12250000	12750000	105
	PmChr17	12740000	13240000	185
	PmChr17	13230000	13730000	164
	PmChr17	13720000	14220000	149
	PmChr17	14210000	14710000	29
	PmChr17	14700000	15200000	18
	PmChr17	15190000	15690000	20
	PmChr17	15680000	16180000	179
	PmChr17	16170000	16670000	36
	PmChr17	16660000	17160000	154
	PmChr17	17150000	17650000	26
	PmChr17	17640000	18140000	85
	PmChr17	18130000	18630000	39
	PmChr17	18620000	19120000	157
	PmChr17	19110000	19610000	189
	PmChr17	19600000	20100000	182
	PmChr17	20090000	20590000	104
	PmChr17	20580000	21080000	15
	PmChr17	21070000	21570000	19
	PmChr17	21560000	22060000	11
	PmChr17	22050000	22550000	11
	PmChr17	22540000	23040000	9
	PmChr17	23030000	23530000	16
	PmChr17	23520000	24020000	17
	PmChr17	24010000	24510000	12
	PmChr17	24500000	25000000	16
	PmChr17	24990000	25490000	15
	PmChr17	25480000	25980000	14
	PmChr17	25970000	26470000	16
	PmChr17	26460000	26960000	14
	PmChr17	26950000	27450000	18
	PmChr17	27440000	27940000	15
	PmChr17	27930000	28430000	50
	PmChr17	28420000	28920000	221
	PmChr17	28910000	29410000	148
	PmChr17	29400000	29900000	195
	PmChr17	29890000	30390000	87
	PmChr17	30380000	30880000	26
	PmChr17	30870000	31370000	8
	PmChr17	31360000	31860000	7
	PmChr17	31850000	32350000	6
	PmChr17	32340000	32840000	17
	PmChr17	32830000	33330000	13
	PmChr17	33320000	33820000	170
	PmChr17	33810000	34310000	30
	PmChr17	34300000	34800000	21
	PmChr17	34790000	35290000	595
	PmChr17	35280000	35780000	597
	PmChr17	35770000	36270000	99
	PmChr17	36260000	36760000	76
	PmChr17	36750000	37250000	33
	PmChr17	37240000	37740000	201
	PmChr17	37730000	38230000	75
	PmChr17	38220000	38720000	163
	PmChr17	38710000	39210000	92
	PmChr17	39200000	39340074	24
	PmChr16	0	500000	13
	PmChr16	490000	990000	21
	PmChr16	980000	1480000	12
	PmChr16	1470000	1970000	293
	PmChr16	1960000	2460000	313
	PmChr16	2450000	2950000	449
	PmChr16	2940000	3440000	1142
	PmChr16	3430000	3930000	40
	PmChr16	3920000	4420000	307
	PmChr16	4410000	4910000	280
	PmChr16	4900000	5400000	169
	PmChr16	5390000	5890000	284
	PmChr16	5880000	6380000	289
	PmChr16	6370000	6870000	230
	PmChr16	6860000	7360000	204
	PmChr16	7350000	7850000	248
	PmChr16	7840000	8340000	169
	PmChr16	8330000	8830000	282
	PmChr16	8820000	9320000	270
	PmChr16	9310000	9810000	224
	PmChr16	9800000	10300000	272
	PmChr16	10290000	10790000	284
	PmChr16	10780000	11280000	203
	PmChr16	11270000	11770000	272
	PmChr16	11760000	12260000	303
	PmChr16	12250000	12750000	213
	PmChr16	12740000	13240000	255
	PmChr16	13230000	13730000	182
	PmChr16	13720000	14220000	205
	PmChr16	14210000	14710000	240
	PmChr16	14700000	15200000	73
	PmChr16	15190000	15690000	355
	PmChr16	15680000	16180000	650
	PmChr16	16170000	16670000	412
	PmChr16	16660000	17160000	341
	PmChr16	17150000	17650000	152
	PmChr16	17640000	18140000	105
	PmChr16	18130000	18630000	194
	PmChr16	18620000	19120000	7
	PmChr16	19110000	19610000	321
	PmChr16	19600000	20100000	47
	PmChr16	20090000	20590000	375
	PmChr16	20580000	21080000	826
	PmChr16	21070000	21570000	26
	PmChr16	21560000	22060000	7
	PmChr16	22050000	22550000	0
	PmChr16	22540000	23040000	15
	PmChr16	23030000	23530000	37
	PmChr16	23520000	24020000	16
	PmChr16	24010000	24510000	16
	PmChr16	24500000	25000000	18
	PmChr16	24990000	25490000	80
	PmChr16	25480000	25980000	100
	PmChr16	25970000	26470000	11
	PmChr16	26460000	26960000	23
	PmChr16	26950000	27450000	12
	PmChr16	27440000	27940000	198
	PmChr16	27930000	28430000	1360
	PmChr16	28420000	28920000	1382
	PmChr16	28910000	29410000	1215
	PmChr16	29400000	29900000	192
	PmChr16	29890000	30390000	150
	PmChr16	30380000	30880000	201
	PmChr16	30870000	31370000	63
	PmChr16	31360000	31860000	314
	PmChr16	31850000	32350000	383
	PmChr16	32340000	32840000	394
	PmChr16	32830000	33330000	980
	PmChr16	33320000	33820000	60
	PmChr16	33810000	34310000	91
	PmChr16	34300000	34515715	12
	PmChr14	0	500000	29
	PmChr14	490000	990000	32
	PmChr14	980000	1480000	23
	PmChr14	1470000	1970000	302
	PmChr14	1960000	2460000	248
	PmChr14	2450000	2950000	26
	PmChr14	2940000	3440000	70
	PmChr14	3430000	3930000	270
	PmChr14	3920000	4420000	84
	PmChr14	4410000	4910000	36
	PmChr14	4900000	5400000	101
	PmChr14	5390000	5890000	29
	PmChr14	5880000	6380000	7
	PmChr14	6370000	6870000	8
	PmChr14	6860000	7360000	16
	PmChr14	7350000	7850000	20
	PmChr14	7840000	8340000	28
	PmChr14	8330000	8830000	40
	PmChr14	8820000	9320000	50
	PmChr14	9310000	9810000	46
	PmChr14	9800000	10300000	35
	PmChr14	10290000	10790000	38
	PmChr14	10780000	11280000	34
	PmChr14	11270000	11770000	37
	PmChr14	11760000	12260000	58
	PmChr14	12250000	12750000	38
	PmChr14	12740000	13240000	33
	PmChr14	13230000	13730000	53
	PmChr14	13720000	14220000	51
	PmChr14	14210000	14710000	36
	PmChr14	14700000	15200000	48
	PmChr14	15190000	15690000	38
	PmChr14	15680000	16180000	40
	PmChr14	16170000	16670000	38
	PmChr14	16660000	17160000	33
	PmChr14	17150000	17650000	44
	PmChr14	17640000	18140000	54
	PmChr14	18130000	18630000	34
	PmChr14	18620000	19120000	41
	PmChr14	19110000	19610000	395
	PmChr14	19600000	20100000	163
	PmChr14	20090000	20590000	229
	PmChr14	20580000	21080000	338
	PmChr14	21070000	21570000	135
	PmChr14	21560000	22060000	23
	PmChr14	22050000	22550000	51
	PmChr14	22540000	23040000	117
	PmChr14	23030000	23530000	13
	PmChr14	23520000	24020000	46
	PmChr14	24010000	24510000	367
	PmChr14	24500000	25000000	402
	PmChr14	24990000	25490000	3
	PmChr14	25480000	25980000	0
	PmChr14	25970000	26470000	0
	PmChr14	26460000	26960000	10
	PmChr14	26950000	27450000	89
	PmChr14	27440000	27940000	40
	PmChr14	27930000	28430000	7
	PmChr14	28420000	28920000	38
	PmChr14	28910000	29410000	185
	PmChr14	29400000	29900000	92
	PmChr14	29890000	30390000	76
	PmChr14	30380000	30880000	26
	PmChr14	30870000	31370000	11
	PmChr14	31360000	31860000	37
	PmChr14	31850000	32350000	53
	PmChr14	32340000	32840000	8
	PmChr14	32830000	33171554	79
	PmChr18	0	500000	7
	PmChr18	490000	990000	179
	PmChr18	980000	1480000	10
	PmChr18	1470000	1970000	13
	PmChr18	1960000	2460000	119
	PmChr18	2450000	2950000	46
	PmChr18	2940000	3440000	136
	PmChr18	3430000	3930000	1105
	PmChr18	3920000	4420000	1523
	PmChr18	4410000	4910000	1500
	PmChr18	4900000	5400000	301
	PmChr18	5390000	5890000	1012
	PmChr18	5880000	6380000	2952
	PmChr18	6370000	6870000	373
	PmChr18	6860000	7360000	37
	PmChr18	7350000	7850000	43
	PmChr18	7840000	8340000	50
	PmChr18	8330000	8830000	38
	PmChr18	8820000	9320000	39
	PmChr18	9310000	9810000	69
	PmChr18	9800000	10300000	45
	PmChr18	10290000	10790000	226
	PmChr18	10780000	11280000	1210
	PmChr18	11270000	11770000	44
	PmChr18	11760000	12260000	59
	PmChr18	12250000	12750000	72
	PmChr18	12740000	13240000	56
	PmChr18	13230000	13730000	71
	PmChr18	13720000	14220000	63
	PmChr18	14210000	14710000	54
	PmChr18	14700000	15200000	55
	PmChr18	15190000	15690000	44
	PmChr18	15680000	16180000	65
	PmChr18	16170000	16670000	63
	PmChr18	16660000	17160000	65
	PmChr18	17150000	17650000	74
	PmChr18	17640000	18140000	57
	PmChr18	18130000	18630000	56
	PmChr18	18620000	19120000	44
	PmChr18	19110000	19610000	1033
	PmChr18	19600000	20100000	2179
	PmChr18	20090000	20590000	1363
	PmChr18	20580000	21080000	1728
	PmChr18	21070000	21570000	1742
	PmChr18	21560000	22060000	1328
	PmChr18	22050000	22550000	2517
	PmChr18	22540000	23040000	621
	PmChr18	23030000	23530000	2315
	PmChr18	23520000	24020000	841
	PmChr18	24010000	24510000	343
	PmChr18	24500000	25000000	220
	PmChr18	24990000	25490000	40
	PmChr18	25480000	25980000	83
	PmChr18	25970000	26470000	188
	PmChr18	26460000	26960000	340
	PmChr18	26950000	27450000	191
	PmChr18	27440000	27940000	731
	PmChr18	27930000	28430000	317
	PmChr18	28420000	28920000	63
	PmChr18	28910000	29410000	566
	PmChr18	29400000	29900000	71
	PmChr18	29890000	30390000	573
	PmChr18	30380000	30880000	562
	PmChr18	30870000	31370000	28
	PmChr18	31360000	31860000	144
	PmChr18	31850000	32167407	28
	PmChr10	0	500000	68
	PmChr10	490000	990000	20
	PmChr10	980000	1480000	203
	PmChr10	1470000	1970000	44
	PmChr10	1960000	2460000	199
	PmChr10	2450000	2950000	20
	PmChr10	2940000	3440000	22
	PmChr10	3430000	3930000	0
	PmChr10	3920000	4420000	22
	PmChr10	4410000	4910000	63
	PmChr10	4900000	5400000	192
	PmChr10	5390000	5890000	60
	PmChr10	5880000	6380000	67
	PmChr10	6370000	6870000	61
	PmChr10	6860000	7360000	10
	PmChr10	7350000	7850000	20
	PmChr10	7840000	8340000	10
	PmChr10	8330000	8830000	44
	PmChr10	8820000	9320000	42
	PmChr10	9310000	9810000	35
	PmChr10	9800000	10300000	33
	PmChr10	10290000	10790000	33
	PmChr10	10780000	11280000	35
	PmChr10	11270000	11770000	36
	PmChr10	11760000	12260000	23
	PmChr10	12250000	12750000	28
	PmChr10	12740000	13240000	28
	PmChr10	13230000	13730000	30
	PmChr10	13720000	14220000	21
	PmChr10	14210000	14710000	28
	PmChr10	14700000	15200000	23
	PmChr10	15190000	15690000	33
	PmChr10	15680000	16180000	30
	PmChr10	16170000	16670000	33
	PmChr10	16660000	17160000	23
	PmChr10	17150000	17650000	36
	PmChr10	17640000	18140000	36
	PmChr10	18130000	18630000	47
	PmChr10	18620000	19120000	26
	PmChr10	19110000	19610000	36
	PmChr10	19600000	20100000	38
	PmChr10	20090000	20590000	21
	PmChr10	20580000	21080000	30
	PmChr10	21070000	21570000	35
	PmChr10	21560000	22060000	25
	PmChr10	22050000	22550000	29
	PmChr10	22540000	23040000	21
	PmChr10	23030000	23530000	30
	PmChr10	23520000	24020000	13
	PmChr10	24010000	24510000	112
	PmChr10	24500000	25000000	85
	PmChr10	24990000	25490000	41
	PmChr10	25480000	25980000	255
	PmChr10	25970000	26470000	87
	PmChr10	26460000	26960000	86
	PmChr10	26950000	27450000	110
	PmChr10	27440000	27940000	248
	PmChr10	27930000	28430000	79
	PmChr10	28420000	28920000	91
	PmChr10	28910000	29410000	43
	PmChr10	29400000	29900000	54
	PmChr10	29890000	30390000	34
	PmChr10	30380000	30880000	26
	PmChr10	30870000	31370000	43
	PmChr10	31360000	31649554	13

## Sheet: Fig 1e
	Chromosome	Start	End	GC content （%）
	PmChr01	0	500000	0.468988
	PmChr01	490000	990000	0.47391
	PmChr01	980000	1480000	0.457522
	PmChr01	1470000	1970000	0.476542
	PmChr01	1960000	2460000	0.469122
	PmChr01	2450000	2950000	0.464556
	PmChr01	2940000	3440000	0.48063
	PmChr01	3430000	3930000	0.472024
	PmChr01	3920000	4420000	0.47778
	PmChr01	4410000	4910000	0.487702
	PmChr01	4900000	5400000	0.468638
	PmChr01	5390000	5890000	0.4569
	PmChr01	5880000	6380000	0.478314
	PmChr01	6370000	6870000	0.476836
	PmChr01	6860000	7360000	0.484514
	PmChr01	7350000	7850000	0.475742
	PmChr01	7840000	8340000	0.466074
	PmChr01	8330000	8830000	0.48134
	PmChr01	8820000	9320000	0.479718
	PmChr01	9310000	9810000	0.47993
	PmChr01	9800000	10300000	0.469844
	PmChr01	10290000	10790000	0.47444
	PmChr01	10780000	11280000	0.481206
	PmChr01	11270000	11770000	0.47232
	PmChr01	11760000	12260000	0.465652
	PmChr01	12250000	12750000	0.459674
	PmChr01	12740000	13240000	0.45824
	PmChr01	13230000	13730000	0.464428
	PmChr01	13720000	14220000	0.454784
	PmChr01	14210000	14710000	0.447792
	PmChr01	14700000	15200000	0.450886
	PmChr01	15190000	15690000	0.45053
	PmChr01	15680000	16180000	0.46206
	PmChr01	16170000	16670000	0.46836
	PmChr01	16660000	17160000	0.482158
	PmChr01	17150000	17650000	0.458366
	PmChr01	17640000	18140000	0.460782
	PmChr01	18130000	18630000	0.464956
	PmChr01	18620000	19120000	0.463362
	PmChr01	19110000	19610000	0.468066
	PmChr01	19600000	20100000	0.472376
	PmChr01	20090000	20590000	0.470338
	PmChr01	20580000	21080000	0.471588
	PmChr01	21070000	21570000	0.4729
	PmChr01	21560000	22060000	0.46607
	PmChr01	22050000	22550000	0.464754
	PmChr01	22540000	23040000	0.476796
	PmChr01	23030000	23530000	0.482464
	PmChr01	23520000	24020000	0.468864
	PmChr01	24010000	24510000	0.479468
	PmChr01	24500000	25000000	0.475438
	PmChr01	24990000	25490000	0.46959
	PmChr01	25480000	25980000	0.463568
	PmChr01	25970000	26470000	0.471624
	PmChr01	26460000	26960000	0.468696
	PmChr01	26950000	27450000	0.468836
	PmChr01	27440000	27940000	0.456876
	PmChr01	27930000	28430000	0.472036
	PmChr01	28420000	28920000	0.465212
	PmChr01	28910000	29410000	0.458292
	PmChr01	29400000	29900000	0.454014
	PmChr01	29890000	30390000	0.449474
	PmChr01	30380000	30880000	0.46841
	PmChr01	30870000	31370000	0.455676
	PmChr01	31360000	31860000	0.469168
	PmChr01	31850000	32350000	0.462656
	PmChr01	32340000	32840000	0.469298
	PmChr01	32830000	33330000	0.460752
	PmChr01	33320000	33820000	0.46153
	PmChr01	33810000	34310000	0.452474
	PmChr01	34300000	34800000	0.472678
	PmChr01	34790000	35290000	0.462434
	PmChr01	35280000	35780000	0.45675
	PmChr01	35770000	36270000	0.471042
	PmChr01	36260000	36760000	0.46074
	PmChr01	36750000	37250000	0.459086
	PmChr01	37240000	37740000	0.469014
	PmChr01	37730000	38230000	0.445392
	PmChr01	38220000	38720000	0.455322
	PmChr01	38710000	39210000	0.45605
	PmChr01	39200000	39700000	0.454318
	PmChr01	39690000	40190000	0.448242
	PmChr01	40180000	40680000	0.440568
	PmChr01	40670000	41170000	0.439918
	PmChr01	41160000	41660000	0.450408
	PmChr01	41650000	42150000	0.442428
	PmChr01	42140000	42640000	0.452108
	PmChr01	42630000	43130000	0.459142
	PmChr01	43120000	43620000	0.443728
	PmChr01	43610000	44110000	0.443216
	PmChr01	44100000	44600000	0.456726
	PmChr01	44590000	45090000	0.444274
	PmChr01	45080000	45580000	0.447318
	PmChr01	45570000	46070000	0.455778
	PmChr01	46060000	46560000	0.45463
	PmChr01	46550000	47050000	0.441124
	PmChr01	47040000	47540000	0.460038
	PmChr01	47530000	48030000	0.451782
	PmChr01	48020000	48520000	0.452384
	PmChr01	48510000	49010000	0.454002
	PmChr01	49000000	49500000	0.45696
	PmChr01	49490000	49990000	0.463794
	PmChr01	49980000	50480000	0.435732
	PmChr01	50470000	50970000	0.45365
	PmChr01	50960000	51460000	0.44621
	PmChr01	51450000	51950000	0.446746
	PmChr01	51940000	52440000	0.449538
	PmChr01	52430000	52930000	0.44788
	PmChr01	52920000	53420000	0.444368
	PmChr01	53410000	53910000	0.43946
	PmChr01	53900000	54400000	0.452272
	PmChr01	54390000	54890000	0.447118
	PmChr01	54880000	55380000	0.45239
	PmChr01	55370000	55870000	0.440256
	PmChr01	55860000	56360000	0.453086
	PmChr01	56350000	56850000	0.447428
	PmChr01	56840000	57340000	0.447386
	PmChr01	57330000	57830000	0.447544
	PmChr01	57820000	58320000	0.450326
	PmChr01	58310000	58810000	0.462944
	PmChr01	58800000	59300000	0.444606
	PmChr01	59290000	59790000	0.447958
	PmChr01	59780000	60280000	0.452694
	PmChr01	60270000	60770000	0.451236
	PmChr01	60760000	61260000	0.448746
	PmChr01	61250000	61750000	0.455696
	PmChr01	61740000	62240000	0.449792
	PmChr01	62230000	62730000	0.465446
	PmChr01	62720000	63220000	0.447478
	PmChr01	63210000	63710000	0.44182
	PmChr01	63700000	64200000	0.451932
	PmChr01	64190000	64690000	0.452612
	PmChr01	64680000	65180000	0.446688
	PmChr01	65170000	65670000	0.446436
	PmChr01	65660000	66160000	0.452512
	PmChr01	66150000	66650000	0.462586
	PmChr01	66640000	66884923	0.455764
	PmChr03	0	500000	0.470622
	PmChr03	490000	990000	0.470598
	PmChr03	980000	1480000	0.482382
	PmChr03	1470000	1970000	0.477286
	PmChr03	1960000	2460000	0.47332
	PmChr03	2450000	2950000	0.45831
	PmChr03	2940000	3440000	0.489786
	PmChr03	3430000	3930000	0.470708
	PmChr03	3920000	4420000	0.473016
	PmChr03	4410000	4910000	0.462658
	PmChr03	4900000	5400000	0.452838
	PmChr03	5390000	5890000	0.468062
	PmChr03	5880000	6380000	0.464372
	PmChr03	6370000	6870000	0.476198
	PmChr03	6860000	7360000	0.462954
	PmChr03	7350000	7850000	0.468786
	PmChr03	7840000	8340000	0.476408
	PmChr03	8330000	8830000	0.471044
	PmChr03	8820000	9320000	0.473242
	PmChr03	9310000	9810000	0.476294
	PmChr03	9800000	10300000	0.479578
	PmChr03	10290000	10790000	0.474064
	PmChr03	10780000	11280000	0.480198
	PmChr03	11270000	11770000	0.467698
	PmChr03	11760000	12260000	0.463362
	PmChr03	12250000	12750000	0.473738
	PmChr03	12740000	13240000	0.468864
	PmChr03	13230000	13730000	0.45304
	PmChr03	13720000	14220000	0.475892
	PmChr03	14210000	14710000	0.44494
	PmChr03	14700000	15200000	0.452354
	PmChr03	15190000	15690000	0.444026
	PmChr03	15680000	16180000	0.464044
	PmChr03	16170000	16670000	0.461962
	PmChr03	16660000	17160000	0.448606
	PmChr03	17150000	17650000	0.470834
	PmChr03	17640000	18140000	0.453662
	PmChr03	18130000	18630000	0.463318
	PmChr03	18620000	19120000	0.45647
	PmChr03	19110000	19610000	0.465322
	PmChr03	19600000	20100000	0.454858
	PmChr03	20090000	20590000	0.44316
	PmChr03	20580000	21080000	0.454288
	PmChr03	21070000	21570000	0.453254
	PmChr03	21560000	22060000	0.459174
	PmChr03	22050000	22550000	0.454244
	PmChr03	22540000	23040000	0.434004
	PmChr03	23030000	23530000	0.445532
	PmChr03	23520000	24020000	0.448528
	PmChr03	24010000	24510000	0.4466
	PmChr03	24500000	25000000	0.452594
	PmChr03	24990000	25490000	0.45552
	PmChr03	25480000	25980000	0.447258
	PmChr03	25970000	26470000	0.45507
	PmChr03	26460000	26960000	0.455708
	PmChr03	26950000	27450000	0.451348
	PmChr03	27440000	27940000	0.46143
	PmChr03	27930000	28430000	0.457466
	PmChr03	28420000	28920000	0.449338
	PmChr03	28910000	29410000	0.452982
	PmChr03	29400000	29900000	0.447906
	PmChr03	29890000	30390000	0.46077
	PmChr03	30380000	30880000	0.456674
	PmChr03	30870000	31370000	0.444784
	PmChr03	31360000	31860000	0.455332
	PmChr03	31850000	32350000	0.457232
	PmChr03	32340000	32840000	0.45995
	PmChr03	32830000	33330000	0.450744
	PmChr03	33320000	33820000	0.460214
	PmChr03	33810000	34310000	0.459166
	PmChr03	34300000	34800000	0.44608
	PmChr03	34790000	35290000	0.451516
	PmChr03	35280000	35780000	0.465728
	PmChr03	35770000	36270000	0.454666
	PmChr03	36260000	36760000	0.459534
	PmChr03	36750000	37250000	0.458772
	PmChr03	37240000	37740000	0.452616
	PmChr03	37730000	38230000	0.443062
	PmChr03	38220000	38720000	0.448302
	PmChr03	38710000	39210000	0.453024
	PmChr03	39200000	39700000	0.44918
	PmChr03	39690000	40190000	0.451152
	PmChr03	40180000	40680000	0.456172
	PmChr03	40670000	41170000	0.453622
	PmChr03	41160000	41660000	0.446628
	PmChr03	41650000	42150000	0.442754
	PmChr03	42140000	42640000	0.451366
	PmChr03	42630000	43130000	0.46396
	PmChr03	43120000	43620000	0.444016
	PmChr03	43610000	44110000	0.461246
	PmChr03	44100000	44600000	0.463058
	PmChr03	44590000	45090000	0.451264
	PmChr03	45080000	45580000	0.451778
	PmChr03	45570000	46070000	0.44382
	PmChr03	46060000	46560000	0.452278
	PmChr03	46550000	47050000	0.442922
	PmChr03	47040000	47540000	0.439134
	PmChr03	47530000	48030000	0.453594
	PmChr03	48020000	48520000	0.444146
	PmChr03	48510000	49010000	0.448754
	PmChr03	49000000	49500000	0.445842
	PmChr03	49490000	49990000	0.457502
	PmChr03	49980000	50480000	0.460588
	PmChr03	50470000	50970000	0.449502
	PmChr03	50960000	51460000	0.448416
	PmChr03	51450000	51950000	0.462148
	PmChr03	51940000	52440000	0.467382
	PmChr03	52430000	52930000	0.471126
	PmChr03	52920000	53420000	0.458594
	PmChr03	53410000	53910000	0.46763
	PmChr03	53900000	54400000	0.466158
	PmChr03	54390000	54890000	0.447642
	PmChr03	54880000	55380000	0.463014
	PmChr03	55370000	55870000	0.448732
	PmChr03	55860000	56360000	0.472608
	PmChr03	56350000	56850000	0.467322
	PmChr03	56840000	57340000	0.480574
	PmChr03	57330000	57830000	0.484458
	PmChr03	57820000	58320000	0.456426
	PmChr03	58310000	58436902	0.457755
	PmChr05	0	500000	0.47965
	PmChr05	490000	990000	0.473018
	PmChr05	980000	1480000	0.465112
	PmChr05	1470000	1970000	0.460824
	PmChr05	1960000	2460000	0.467456
	PmChr05	2450000	2950000	0.461324
	PmChr05	2940000	3440000	0.449258
	PmChr05	3430000	3930000	0.475376
	PmChr05	3920000	4420000	0.453146
	PmChr05	4410000	4910000	0.465296
	PmChr05	4900000	5400000	0.468502
	PmChr05	5390000	5890000	0.44296
	PmChr05	5880000	6380000	0.444546
	PmChr05	6370000	6870000	0.44518
	PmChr05	6860000	7360000	0.460564
	PmChr05	7350000	7850000	0.458086
	PmChr05	7840000	8340000	0.458166
	PmChr05	8330000	8830000	0.457288
	PmChr05	8820000	9320000	0.454438
	PmChr05	9310000	9810000	0.463972
	PmChr05	9800000	10300000	0.468404
	PmChr05	10290000	10790000	0.463834
	PmChr05	10780000	11280000	0.457732
	PmChr05	11270000	11770000	0.444136
	PmChr05	11760000	12260000	0.46076
	PmChr05	12250000	12750000	0.48116
	PmChr05	12740000	13240000	0.450556
	PmChr05	13230000	13730000	0.446888
	PmChr05	13720000	14220000	0.446532
	PmChr05	14210000	14710000	0.447476
	PmChr05	14700000	15200000	0.46201
	PmChr05	15190000	15690000	0.43253
	PmChr05	15680000	16180000	0.43295
	PmChr05	16170000	16670000	0.442718
	PmChr05	16660000	17160000	0.444556
	PmChr05	17150000	17650000	0.45864
	PmChr05	17640000	18140000	0.449826
	PmChr05	18130000	18630000	0.446424
	PmChr05	18620000	19120000	0.444742
	PmChr05	19110000	19610000	0.4487
	PmChr05	19600000	20100000	0.472294
	PmChr05	20090000	20590000	0.450586
	PmChr05	20580000	21080000	0.454634
	PmChr05	21070000	21570000	0.443122
	PmChr05	21560000	22060000	0.432674
	PmChr05	22050000	22550000	0.443124
	PmChr05	22540000	23040000	0.444676
	PmChr05	23030000	23530000	0.451868
	PmChr05	23520000	24020000	0.432974
	PmChr05	24010000	24510000	0.435884
	PmChr05	24500000	25000000	0.446882
	PmChr05	24990000	25490000	0.446768
	PmChr05	25480000	25980000	0.450076
	PmChr05	25970000	26470000	0.447458
	PmChr05	26460000	26960000	0.448308
	PmChr05	26950000	27450000	0.450674
	PmChr05	27440000	27940000	0.44828
	PmChr05	27930000	28430000	0.456162
	PmChr05	28420000	28920000	0.453472
	PmChr05	28910000	29410000	0.449942
	PmChr05	29400000	29900000	0.458012
	PmChr05	29890000	30390000	0.458632
	PmChr05	30380000	30880000	0.448398
	PmChr05	30870000	31370000	0.460488
	PmChr05	31360000	31860000	0.459306
	PmChr05	31850000	32350000	0.457018
	PmChr05	32340000	32840000	0.45169
	PmChr05	32830000	33330000	0.452746
	PmChr05	33320000	33820000	0.458194
	PmChr05	33810000	34310000	0.44727
	PmChr05	34300000	34800000	0.456884
	PmChr05	34790000	35290000	0.452402
	PmChr05	35280000	35780000	0.44653
	PmChr05	35770000	36270000	0.453928
	PmChr05	36260000	36760000	0.445394
	PmChr05	36750000	37250000	0.442748
	PmChr05	37240000	37740000	0.45232
	PmChr05	37730000	38230000	0.456168
	PmChr05	38220000	38720000	0.4567
	PmChr05	38710000	39210000	0.451726
	PmChr05	39200000	39700000	0.444728
	PmChr05	39690000	40190000	0.444092
	PmChr05	40180000	40680000	0.44493
	PmChr05	40670000	41170000	0.439124
	PmChr05	41160000	41660000	0.459616
	PmChr05	41650000	42150000	0.448068
	PmChr05	42140000	42640000	0.459572
	PmChr05	42630000	43130000	0.443236
	PmChr05	43120000	43620000	0.466306
	PmChr05	43610000	44110000	0.45729
	PmChr05	44100000	44600000	0.437454
	PmChr05	44590000	45090000	0.453458
	PmChr05	45080000	45580000	0.45738
	PmChr05	45570000	46070000	0.464294
	PmChr05	46060000	46560000	0.444958
	PmChr05	46550000	47050000	0.464976
	PmChr05	47040000	47540000	0.462838
	PmChr05	47530000	48030000	0.466734
	PmChr05	48020000	48520000	0.472774
	PmChr05	48510000	49010000	0.471456
	PmChr05	49000000	49500000	0.48109
	PmChr05	49490000	49990000	0.480614
	PmChr05	49980000	50480000	0.476692
	PmChr05	50470000	50970000	0.47159
	PmChr05	50960000	51460000	0.473084
	PmChr05	51450000	51950000	0.476696
	PmChr05	51940000	52440000	0.46286
	PmChr05	52430000	52930000	0.482722
	PmChr05	52920000	53420000	0.47828
	PmChr05	53410000	53910000	0.482476
	PmChr05	53900000	54400000	0.46933
	PmChr05	54390000	54890000	0.461102
	PmChr05	54880000	55380000	0.477882
	PmChr05	55370000	55870000	0.472398
	PmChr05	55860000	56360000	0.476984
	PmChr05	56350000	56850000	0.459416
	PmChr05	56840000	56934218	0.482371
	PmChr07	0	500000	0.470258
	PmChr07	490000	990000	0.474442
	PmChr07	980000	1480000	0.451814
	PmChr07	1470000	1970000	0.467182
	PmChr07	1960000	2460000	0.47284
	PmChr07	2450000	2950000	0.476012
	PmChr07	2940000	3440000	0.476594
	PmChr07	3430000	3930000	0.449216
	PmChr07	3920000	4420000	0.469004
	PmChr07	4410000	4910000	0.47206
	PmChr07	4900000	5400000	0.45067
	PmChr07	5390000	5890000	0.456998
	PmChr07	5880000	6380000	0.449368
	PmChr07	6370000	6870000	0.46356
	PmChr07	6860000	7360000	0.463316
	PmChr07	7350000	7850000	0.458918
	PmChr07	7840000	8340000	0.450702
	PmChr07	8330000	8830000	0.451078
	PmChr07	8820000	9320000	0.472792
	PmChr07	9310000	9810000	0.443374
	PmChr07	9800000	10300000	0.456196
	PmChr07	10290000	10790000	0.44602
	PmChr07	10780000	11280000	0.449674
	PmChr07	11270000	11770000	0.446506
	PmChr07	11760000	12260000	0.443928
	PmChr07	12250000	12750000	0.43186
	PmChr07	12740000	13240000	0.445418
	PmChr07	13230000	13730000	0.437508
	PmChr07	13720000	14220000	0.448136
	PmChr07	14210000	14710000	0.457768
	PmChr07	14700000	15200000	0.44541
	PmChr07	15190000	15690000	0.4475
	PmChr07	15680000	16180000	0.444872
	PmChr07	16170000	16670000	0.458978
	PmChr07	16660000	17160000	0.451604
	PmChr07	17150000	17650000	0.457754
	PmChr07	17640000	18140000	0.444818
	PmChr07	18130000	18630000	0.453432
	PmChr07	18620000	19120000	0.44637
	PmChr07	19110000	19610000	0.45925
	PmChr07	19600000	20100000	0.450838
	PmChr07	20090000	20590000	0.448362
	PmChr07	20580000	21080000	0.461294
	PmChr07	21070000	21570000	0.448976
	PmChr07	21560000	22060000	0.446402
	PmChr07	22050000	22550000	0.448538
	PmChr07	22540000	23040000	0.446404
	PmChr07	23030000	23530000	0.44725
	PmChr07	23520000	24020000	0.460536
	PmChr07	24010000	24510000	0.450716
	PmChr07	24500000	25000000	0.45256
	PmChr07	24990000	25490000	0.444038
	PmChr07	25480000	25980000	0.445844
	PmChr07	25970000	26470000	0.451236
	PmChr07	26460000	26960000	0.439454
	PmChr07	26950000	27450000	0.459314
	PmChr07	27440000	27940000	0.446664
	PmChr07	27930000	28430000	0.440114
	PmChr07	28420000	28920000	0.449914
	PmChr07	28910000	29410000	0.459756
	PmChr07	29400000	29900000	0.452206
	PmChr07	29890000	30390000	0.458436
	PmChr07	30380000	30880000	0.454172
	PmChr07	30870000	31370000	0.4618
	PmChr07	31360000	31860000	0.454646
	PmChr07	31850000	32350000	0.460614
	PmChr07	32340000	32840000	0.466836
	PmChr07	32830000	33330000	0.465928
	PmChr07	33320000	33820000	0.472812
	PmChr07	33810000	34310000	0.460268
	PmChr07	34300000	34800000	0.474248
	PmChr07	34790000	35290000	0.463726
	PmChr07	35280000	35780000	0.474358
	PmChr07	35770000	36270000	0.47465
	PmChr07	36260000	36760000	0.477268
	PmChr07	36750000	37250000	0.465816
	PmChr07	37240000	37740000	0.46533
	PmChr07	37730000	38230000	0.473504
	PmChr07	38220000	38720000	0.481696
	PmChr07	38710000	39210000	0.471672
	PmChr07	39200000	39700000	0.4628
	PmChr07	39690000	40190000	0.477568
	PmChr07	40180000	40680000	0.45934
	PmChr07	40670000	41170000	0.473464
	PmChr07	41160000	41660000	0.476342
	PmChr07	41650000	42150000	0.466616
	PmChr07	42140000	42640000	0.466904
	PmChr07	42630000	43130000	0.466008
	PmChr07	43120000	43620000	0.488006
	PmChr07	43610000	44110000	0.484288
	PmChr07	44100000	44600000	0.480548
	PmChr07	44590000	45090000	0.480106
	PmChr07	45080000	45580000	0.491968
	PmChr07	45570000	46070000	0.4818
	PmChr07	46060000	46560000	0.471464
	PmChr07	46550000	47050000	0.473262
	PmChr07	47040000	47540000	0.47698
	PmChr07	47530000	48030000	0.463184
	PmChr07	48020000	48520000	0.46596
	PmChr07	48510000	49010000	0.474456
	PmChr07	49000000	49500000	0.473342
	PmChr07	49490000	49990000	0.477776
	PmChr07	49980000	50480000	0.467798
	PmChr07	50470000	50970000	0.460034
	PmChr07	50960000	51460000	0.466396
	PmChr07	51450000	51950000	0.4625
	PmChr07	51940000	52440000	0.484028
	PmChr07	52430000	52930000	0.465332
	PmChr07	52920000	53420000	0.47708
	PmChr07	53410000	53910000	0.465826
	PmChr07	53900000	54400000	0.471914
	PmChr07	54390000	54759544	0.453849
	PmChr02	0	500000	0.469628
	PmChr02	490000	990000	0.468474
	PmChr02	980000	1480000	0.478792
	PmChr02	1470000	1970000	0.458148
	PmChr02	1960000	2460000	0.473698
	PmChr02	2450000	2950000	0.474212
	PmChr02	2940000	3440000	0.477526
	PmChr02	3430000	3930000	0.480576
	PmChr02	3920000	4420000	0.475274
	PmChr02	4410000	4910000	0.47258
	PmChr02	4900000	5400000	0.451052
	PmChr02	5390000	5890000	0.465002
	PmChr02	5880000	6380000	0.453306
	PmChr02	6370000	6870000	0.456056
	PmChr02	6860000	7360000	0.475624
	PmChr02	7350000	7850000	0.463756
	PmChr02	7840000	8340000	0.463452
	PmChr02	8330000	8830000	0.468038
	PmChr02	8820000	9320000	0.458662
	PmChr02	9310000	9810000	0.463248
	PmChr02	9800000	10300000	0.454382
	PmChr02	10290000	10790000	0.454224
	PmChr02	10780000	11280000	0.467404
	PmChr02	11270000	11770000	0.46149
	PmChr02	11760000	12260000	0.445598
	PmChr02	12250000	12750000	0.445524
	PmChr02	12740000	13240000	0.457934
	PmChr02	13230000	13730000	0.450788
	PmChr02	13720000	14220000	0.457266
	PmChr02	14210000	14710000	0.44299
	PmChr02	14700000	15200000	0.4518
	PmChr02	15190000	15690000	0.452876
	PmChr02	15680000	16180000	0.457658
	PmChr02	16170000	16670000	0.451036
	PmChr02	16660000	17160000	0.462762
	PmChr02	17150000	17650000	0.448136
	PmChr02	17640000	18140000	0.456018
	PmChr02	18130000	18630000	0.449976
	PmChr02	18620000	19120000	0.456032
	PmChr02	19110000	19610000	0.452404
	PmChr02	19600000	20100000	0.453388
	PmChr02	20090000	20590000	0.448062
	PmChr02	20580000	21080000	0.45316
	PmChr02	21070000	21570000	0.450952
	PmChr02	21560000	22060000	0.450036
	PmChr02	22050000	22550000	0.451536
	PmChr02	22540000	23040000	0.458456
	PmChr02	23030000	23530000	0.455976
	PmChr02	23520000	24020000	0.449952
	PmChr02	24010000	24510000	0.45454
	PmChr02	24500000	25000000	0.4414
	PmChr02	24990000	25490000	0.443574
	PmChr02	25480000	25980000	0.447278
	PmChr02	25970000	26470000	0.460602
	PmChr02	26460000	26960000	0.452082
	PmChr02	26950000	27450000	0.458622
	PmChr02	27440000	27940000	0.448398
	PmChr02	27930000	28430000	0.454168
	PmChr02	28420000	28920000	0.449076
	PmChr02	28910000	29410000	0.446382
	PmChr02	29400000	29900000	0.44984
	PmChr02	29890000	30390000	0.452776
	PmChr02	30380000	30880000	0.451368
	PmChr02	30870000	31370000	0.45039
	PmChr02	31360000	31860000	0.464996
	PmChr02	31850000	32350000	0.45625
	PmChr02	32340000	32840000	0.456292
	PmChr02	32830000	33330000	0.470464
	PmChr02	33320000	33820000	0.46938
	PmChr02	33810000	34310000	0.46672
	PmChr02	34300000	34800000	0.470352
	PmChr02	34790000	35290000	0.487892
	PmChr02	35280000	35780000	0.447026
	PmChr02	35770000	36270000	0.463806
	PmChr02	36260000	36760000	0.448342
	PmChr02	36750000	37250000	0.459742
	PmChr02	37240000	37740000	0.459496
	PmChr02	37730000	38230000	0.461552
	PmChr02	38220000	38720000	0.455162
	PmChr02	38710000	39210000	0.472218
	PmChr02	39200000	39700000	0.476234
	PmChr02	39690000	40190000	0.469094
	PmChr02	40180000	40680000	0.48531
	PmChr02	40670000	41170000	0.473726
	PmChr02	41160000	41660000	0.47116
	PmChr02	41650000	42150000	0.488652
	PmChr02	42140000	42640000	0.472266
	PmChr02	42630000	43130000	0.480806
	PmChr02	43120000	43620000	0.478136
	PmChr02	43610000	44110000	0.47766
	PmChr02	44100000	44600000	0.467532
	PmChr02	44590000	45090000	0.469886
	PmChr02	45080000	45580000	0.486276
	PmChr02	45570000	46070000	0.475512
	PmChr02	46060000	46560000	0.479264
	PmChr02	46550000	47050000	0.482438
	PmChr02	47040000	47540000	0.46214
	PmChr02	47530000	48030000	0.488962
	PmChr02	48020000	48520000	0.475222
	PmChr02	48510000	49010000	0.471162
	PmChr02	49000000	49500000	0.456556
	PmChr02	49490000	49990000	0.455346
	PmChr02	49980000	50480000	0.472156
	PmChr02	50470000	50970000	0.470442
	PmChr02	50960000	51460000	0.48437
	PmChr02	51450000	51950000	0.466708
	PmChr02	51940000	52440000	0.473574
	PmChr02	52430000	52930000	0.477322
	PmChr02	52920000	53420000	0.467826
	PmChr02	53410000	53821721	0.498119
	PmChr09	0	500000	0.452438
	PmChr09	490000	990000	0.475926
	PmChr09	980000	1480000	0.471644
	PmChr09	1470000	1970000	0.4576
	PmChr09	1960000	2460000	0.465616
	PmChr09	2450000	2950000	0.466376
	PmChr09	2940000	3440000	0.471406
	PmChr09	3430000	3930000	0.47175
	PmChr09	3920000	4420000	0.470194
	PmChr09	4410000	4910000	0.472888
	PmChr09	4900000	5400000	0.473024
	PmChr09	5390000	5890000	0.469116
	PmChr09	5880000	6380000	0.441426
	PmChr09	6370000	6870000	0.459554
	PmChr09	6860000	7360000	0.477368
	PmChr09	7350000	7850000	0.470538
	PmChr09	7840000	8340000	0.476544
	PmChr09	8330000	8830000	0.460882
	PmChr09	8820000	9320000	0.456744
	PmChr09	9310000	9810000	0.459804
	PmChr09	9800000	10300000	0.444002
	PmChr09	10290000	10790000	0.468548
	PmChr09	10780000	11280000	0.444148
	PmChr09	11270000	11770000	0.456652
	PmChr09	11760000	12260000	0.459346
	PmChr09	12250000	12750000	0.435498
	PmChr09	12740000	13240000	0.455334
	PmChr09	13230000	13730000	0.442374
	PmChr09	13720000	14220000	0.448526
	PmChr09	14210000	14710000	0.44551
	PmChr09	14700000	15200000	0.436746
	PmChr09	15190000	15690000	0.439926
	PmChr09	15680000	16180000	0.448034
	PmChr09	16170000	16670000	0.443222
	PmChr09	16660000	17160000	0.455748
	PmChr09	17150000	17650000	0.457502
	PmChr09	17640000	18140000	0.463492
	PmChr09	18130000	18630000	0.45425
	PmChr09	18620000	19120000	0.455196
	PmChr09	19110000	19610000	0.455398
	PmChr09	19600000	20100000	0.437398
	PmChr09	20090000	20590000	0.460972
	PmChr09	20580000	21080000	0.444692
	PmChr09	21070000	21570000	0.445658
	PmChr09	21560000	22060000	0.466314
	PmChr09	22050000	22550000	0.453466
	PmChr09	22540000	23040000	0.455224
	PmChr09	23030000	23530000	0.452158
	PmChr09	23520000	24020000	0.472328
	PmChr09	24010000	24510000	0.441414
	PmChr09	24500000	25000000	0.454044
	PmChr09	24990000	25490000	0.449718
	PmChr09	25480000	25980000	0.430786
	PmChr09	25970000	26470000	0.455968
	PmChr09	26460000	26960000	0.439704
	PmChr09	26950000	27450000	0.45164
	PmChr09	27440000	27940000	0.444378
	PmChr09	27930000	28430000	0.44237
	PmChr09	28420000	28920000	0.448838
	PmChr09	28910000	29410000	0.452808
	PmChr09	29400000	29900000	0.447608
	PmChr09	29890000	30390000	0.448396
	PmChr09	30380000	30880000	0.444262
	PmChr09	30870000	31370000	0.450998
	PmChr09	31360000	31860000	0.446216
	PmChr09	31850000	32350000	0.457658
	PmChr09	32340000	32840000	0.440432
	PmChr09	32830000	33330000	0.457526
	PmChr09	33320000	33820000	0.449322
	PmChr09	33810000	34310000	0.454424
	PmChr09	34300000	34800000	0.447658
	PmChr09	34790000	35290000	0.441928
	PmChr09	35280000	35780000	0.44321
	PmChr09	35770000	36270000	0.443558
	PmChr09	36260000	36760000	0.441802
	PmChr09	36750000	37250000	0.443
	PmChr09	37240000	37740000	0.453758
	PmChr09	37730000	38230000	0.459582
	PmChr09	38220000	38720000	0.447422
	PmChr09	38710000	39210000	0.452534
	PmChr09	39200000	39700000	0.468524
	PmChr09	39690000	40190000	0.46458
	PmChr09	40180000	40680000	0.456518
	PmChr09	40670000	41170000	0.455058
	PmChr09	41160000	41660000	0.445954
	PmChr09	41650000	42150000	0.459594
	PmChr09	42140000	42640000	0.459712
	PmChr09	42630000	43130000	0.45192
	PmChr09	43120000	43620000	0.472868
	PmChr09	43610000	44110000	0.452094
	PmChr09	44100000	44600000	0.464526
	PmChr09	44590000	45090000	0.466722
	PmChr09	45080000	45580000	0.470556
	PmChr09	45570000	46070000	0.452814
	PmChr09	46060000	46560000	0.481364
	PmChr09	46550000	47050000	0.46649
	PmChr09	47040000	47540000	0.475944
	PmChr09	47530000	48030000	0.473218
	PmChr09	48020000	48520000	0.474906
	PmChr09	48510000	49010000	0.474788
	PmChr09	49000000	49500000	0.467198
	PmChr09	49490000	49990000	0.461506
	PmChr09	49980000	50480000	0.46849
	PmChr09	50470000	50970000	0.457742
	PmChr09	50960000	51032733	0.444874
	PmChr11	0	500000	0.46127
	PmChr11	490000	990000	0.466638
	PmChr11	980000	1480000	0.459674
	PmChr11	1470000	1970000	0.465438
	PmChr11	1960000	2460000	0.448794
	PmChr11	2450000	2950000	0.455386
	PmChr11	2940000	3440000	0.459284
	PmChr11	3430000	3930000	0.456908
	PmChr11	3920000	4420000	0.455604
	PmChr11	4410000	4910000	0.442194
	PmChr11	4900000	5400000	0.457212
	PmChr11	5390000	5890000	0.456136
	PmChr11	5880000	6380000	0.464278
	PmChr11	6370000	6870000	0.459698
	PmChr11	6860000	7360000	0.45568
	PmChr11	7350000	7850000	0.453978
	PmChr11	7840000	8340000	0.45656
	PmChr11	8330000	8830000	0.45649
	PmChr11	8820000	9320000	0.463488
	PmChr11	9310000	9810000	0.455816
	PmChr11	9800000	10300000	0.452704
	PmChr11	10290000	10790000	0.455496
	PmChr11	10780000	11280000	0.441352
	PmChr11	11270000	11770000	0.458998
	PmChr11	11760000	12260000	0.444592
	PmChr11	12250000	12750000	0.457972
	PmChr11	12740000	13240000	0.458872
	PmChr11	13230000	13730000	0.439306
	PmChr11	13720000	14220000	0.445186
	PmChr11	14210000	14710000	0.448232
	PmChr11	14700000	15200000	0.448218
	PmChr11	15190000	15690000	0.457958
	PmChr11	15680000	16180000	0.440216
	PmChr11	16170000	16670000	0.444668
	PmChr11	16660000	17160000	0.441326
	PmChr11	17150000	17650000	0.45979
	PmChr11	17640000	18140000	0.461894
	PmChr11	18130000	18630000	0.460212
	PmChr11	18620000	19120000	0.464498
	PmChr11	19110000	19610000	0.453606
	PmChr11	19600000	20100000	0.476838
	PmChr11	20090000	20590000	0.461196
	PmChr11	20580000	21080000	0.474212
	PmChr11	21070000	21570000	0.475598
	PmChr11	21560000	22060000	0.47026
	PmChr11	22050000	22550000	0.449438
	PmChr11	22540000	23040000	0.479
	PmChr11	23030000	23530000	0.463304
	PmChr11	23520000	24020000	0.470812
	PmChr11	24010000	24510000	0.451994
	PmChr11	24500000	25000000	0.480466
	PmChr11	24990000	25490000	0.482738
	PmChr11	25480000	25980000	0.46447
	PmChr11	25970000	26470000	0.452924
	PmChr11	26460000	26960000	0.457902
	PmChr11	26950000	27450000	0.463394
	PmChr11	27440000	27940000	0.435642
	PmChr11	27930000	28430000	0.459008
	PmChr11	28420000	28920000	0.445382
	PmChr11	28910000	29410000	0.458436
	PmChr11	29400000	29900000	0.447592
	PmChr11	29890000	30390000	0.444034
	PmChr11	30380000	30880000	0.453662
	PmChr11	30870000	31370000	0.45228
	PmChr11	31360000	31860000	0.460122
	PmChr11	31850000	32350000	0.443088
	PmChr11	32340000	32840000	0.452516
	PmChr11	32830000	33330000	0.458142
	PmChr11	33320000	33820000	0.461678
	PmChr11	33810000	34310000	0.450112
	PmChr11	34300000	34800000	0.454122
	PmChr11	34790000	35290000	0.440606
	PmChr11	35280000	35780000	0.466314
	PmChr11	35770000	36270000	0.444872
	PmChr11	36260000	36760000	0.451654
	PmChr11	36750000	37250000	0.45587
	PmChr11	37240000	37740000	0.462788
	PmChr11	37730000	38230000	0.457904
	PmChr11	38220000	38720000	0.45617
	PmChr11	38710000	39210000	0.458912
	PmChr11	39200000	39700000	0.46407
	PmChr11	39690000	40190000	0.46131
	PmChr11	40180000	40680000	0.470618
	PmChr11	40670000	41170000	0.46857
	PmChr11	41160000	41660000	0.465684
	PmChr11	41650000	42150000	0.47539
	PmChr11	42140000	42640000	0.4752
	PmChr11	42630000	43130000	0.465642
	PmChr11	43120000	43620000	0.471296
	PmChr11	43610000	44110000	0.478882
	PmChr11	44100000	44600000	0.462014
	PmChr11	44590000	45090000	0.440162
	PmChr11	45080000	45580000	0.474838
	PmChr11	45570000	46070000	0.46989
	PmChr11	46060000	46560000	0.477338
	PmChr11	46550000	47050000	0.465752
	PmChr11	47040000	47540000	0.477264
	PmChr11	47530000	48030000	0.479788
	PmChr11	48020000	48520000	0.477988
	PmChr11	48510000	49010000	0.482392
	PmChr11	49000000	49500000	0.47527
	PmChr11	49490000	49540115	0.485583
	PmChr13	0	500000	0.462174
	PmChr13	490000	990000	0.458682
	PmChr13	980000	1480000	0.470774
	PmChr13	1470000	1970000	0.474242
	PmChr13	1960000	2460000	0.449896
	PmChr13	2450000	2950000	0.45859
	PmChr13	2940000	3440000	0.457948
	PmChr13	3430000	3930000	0.46209
	PmChr13	3920000	4420000	0.45662
	PmChr13	4410000	4910000	0.460324
	PmChr13	4900000	5400000	0.4624
	PmChr13	5390000	5890000	0.466488
	PmChr13	5880000	6380000	0.453148
	PmChr13	6370000	6870000	0.446264
	PmChr13	6860000	7360000	0.43902
	PmChr13	7350000	7850000	0.450852
	PmChr13	7840000	8340000	0.436376
	PmChr13	8330000	8830000	0.45549
	PmChr13	8820000	9320000	0.460504
	PmChr13	9310000	9810000	0.44746
	PmChr13	9800000	10300000	0.449956
	PmChr13	10290000	10790000	0.466636
	PmChr13	10780000	11280000	0.44754
	PmChr13	11270000	11770000	0.452938
	PmChr13	11760000	12260000	0.452136
	PmChr13	12250000	12750000	0.43785
	PmChr13	12740000	13240000	0.443782
	PmChr13	13230000	13730000	0.44688
	PmChr13	13720000	14220000	0.435722
	PmChr13	14210000	14710000	0.45666
	PmChr13	14700000	15200000	0.452396
	PmChr13	15190000	15690000	0.451696
	PmChr13	15680000	16180000	0.446884
	PmChr13	16170000	16670000	0.45239
	PmChr13	16660000	17160000	0.439596
	PmChr13	17150000	17650000	0.434412
	PmChr13	17640000	18140000	0.443886
	PmChr13	18130000	18630000	0.451704
	PmChr13	18620000	19120000	0.451998
	PmChr13	19110000	19610000	0.452214
	PmChr13	19600000	20100000	0.442476
	PmChr13	20090000	20590000	0.460944
	PmChr13	20580000	21080000	0.433624
	PmChr13	21070000	21570000	0.450552
	PmChr13	21560000	22060000	0.438664
	PmChr13	22050000	22550000	0.453414
	PmChr13	22540000	23040000	0.439406
	PmChr13	23030000	23530000	0.447232
	PmChr13	23520000	24020000	0.455716
	PmChr13	24010000	24510000	0.452464
	PmChr13	24500000	25000000	0.447012
	PmChr13	24990000	25490000	0.459792
	PmChr13	25480000	25980000	0.448158
	PmChr13	25970000	26470000	0.44547
	PmChr13	26460000	26960000	0.447212
	PmChr13	26950000	27450000	0.453228
	PmChr13	27440000	27940000	0.456772
	PmChr13	27930000	28430000	0.448182
	PmChr13	28420000	28920000	0.44543
	PmChr13	28910000	29410000	0.45529
	PmChr13	29400000	29900000	0.452428
	PmChr13	29890000	30390000	0.451832
	PmChr13	30380000	30880000	0.443984
	PmChr13	30870000	31370000	0.461652
	PmChr13	31360000	31860000	0.463254
	PmChr13	31850000	32350000	0.45081
	PmChr13	32340000	32840000	0.463182
	PmChr13	32830000	33330000	0.470792
	PmChr13	33320000	33820000	0.46562
	PmChr13	33810000	34310000	0.460664
	PmChr13	34300000	34800000	0.479004
	PmChr13	34790000	35290000	0.49743
	PmChr13	35280000	35780000	0.470728
	PmChr13	35770000	36270000	0.47872
	PmChr13	36260000	36760000	0.471556
	PmChr13	36750000	37250000	0.474726
	PmChr13	37240000	37740000	0.46694
	PmChr13	37730000	38230000	0.447054
	PmChr13	38220000	38720000	0.450938
	PmChr13	38710000	39210000	0.471198
	PmChr13	39200000	39700000	0.480686
	PmChr13	39690000	40190000	0.466356
	PmChr13	40180000	40680000	0.468472
	PmChr13	40670000	41170000	0.474082
	PmChr13	41160000	41660000	0.484086
	PmChr13	41650000	42150000	0.481334
	PmChr13	42140000	42640000	0.469466
	PmChr13	42630000	43130000	0.476894
	PmChr13	43120000	43620000	0.466054
	PmChr13	43610000	44110000	0.459814
	PmChr13	44100000	44600000	0.477602
	PmChr13	44590000	45090000	0.461444
	PmChr13	45080000	45580000	0.475268
	PmChr13	45570000	46070000	0.459462
	PmChr13	46060000	46560000	0.4536
	PmChr13	46550000	46661915	0.452334
	PmChr06	0	500000	0.47363
	PmChr06	490000	990000	0.466282
	PmChr06	980000	1480000	0.471094
	PmChr06	1470000	1970000	0.482596
	PmChr06	1960000	2460000	0.477406
	PmChr06	2450000	2950000	0.469096
	PmChr06	2940000	3440000	0.47865
	PmChr06	3430000	3930000	0.466762
	PmChr06	3920000	4420000	0.464388
	PmChr06	4410000	4910000	0.453802
	PmChr06	4900000	5400000	0.457928
	PmChr06	5390000	5890000	0.46925
	PmChr06	5880000	6380000	0.473106
	PmChr06	6370000	6870000	0.466722
	PmChr06	6860000	7360000	0.441668
	PmChr06	7350000	7850000	0.463048
	PmChr06	7840000	8340000	0.449932
	PmChr06	8330000	8830000	0.4584
	PmChr06	8820000	9320000	0.447794
	PmChr06	9310000	9810000	0.455024
	PmChr06	9800000	10300000	0.474318
	PmChr06	10290000	10790000	0.461114
	PmChr06	10780000	11280000	0.449688
	PmChr06	11270000	11770000	0.459894
	PmChr06	11760000	12260000	0.482312
	PmChr06	12250000	12750000	0.490192
	PmChr06	12740000	13240000	0.4829
	PmChr06	13230000	13730000	0.49073
	PmChr06	13720000	14220000	0.46335
	PmChr06	14210000	14710000	0.485842
	PmChr06	14700000	15200000	0.47562
	PmChr06	15190000	15690000	0.478104
	PmChr06	15680000	16180000	0.476988
	PmChr06	16170000	16670000	0.462756
	PmChr06	16660000	17160000	0.455074
	PmChr06	17150000	17650000	0.4556
	PmChr06	17640000	18140000	0.447226
	PmChr06	18130000	18630000	0.465546
	PmChr06	18620000	19120000	0.453098
	PmChr06	19110000	19610000	0.453212
	PmChr06	19600000	20100000	0.444448
	PmChr06	20090000	20590000	0.449996
	PmChr06	20580000	21080000	0.449002
	PmChr06	21070000	21570000	0.453256
	PmChr06	21560000	22060000	0.453714
	PmChr06	22050000	22550000	0.467066
	PmChr06	22540000	23040000	0.454136
	PmChr06	23030000	23530000	0.446226
	PmChr06	23520000	24020000	0.454402
	PmChr06	24010000	24510000	0.440782
	PmChr06	24500000	25000000	0.45658
	PmChr06	24990000	25490000	0.445884
	PmChr06	25480000	25980000	0.44643
	PmChr06	25970000	26470000	0.450736
	PmChr06	26460000	26960000	0.450956
	PmChr06	26950000	27450000	0.44767
	PmChr06	27440000	27940000	0.438912
	PmChr06	27930000	28430000	0.439516
	PmChr06	28420000	28920000	0.442438
	PmChr06	28910000	29410000	0.462244
	PmChr06	29400000	29900000	0.458696
	PmChr06	29890000	30390000	0.466032
	PmChr06	30380000	30880000	0.450222
	PmChr06	30870000	31370000	0.448644
	PmChr06	31360000	31860000	0.440374
	PmChr06	31850000	32350000	0.456794
	PmChr06	32340000	32840000	0.439002
	PmChr06	32830000	33330000	0.44446
	PmChr06	33320000	33820000	0.442974
	PmChr06	33810000	34310000	0.446762
	PmChr06	34300000	34800000	0.44839
	PmChr06	34790000	35290000	0.440218
	PmChr06	35280000	35780000	0.464906
	PmChr06	35770000	36270000	0.441178
	PmChr06	36260000	36760000	0.456172
	PmChr06	36750000	37250000	0.444986
	PmChr06	37240000	37740000	0.439992
	PmChr06	37730000	38230000	0.441846
	PmChr06	38220000	38720000	0.450624
	PmChr06	38710000	39210000	0.44997
	PmChr06	39200000	39700000	0.448616
	PmChr06	39690000	40190000	0.46541
	PmChr06	40180000	40680000	0.457818
	PmChr06	40670000	41170000	0.457874
	PmChr06	41160000	41660000	0.454838
	PmChr06	41650000	42150000	0.46981
	PmChr06	42140000	42640000	0.470948
	PmChr06	42630000	43130000	0.454312
	PmChr06	43120000	43620000	0.478612
	PmChr06	43610000	43720407	0.446992
	PmChr08	0	500000	0.46176
	PmChr08	490000	990000	0.471066
	PmChr08	980000	1480000	0.485208
	PmChr08	1470000	1970000	0.47114
	PmChr08	1960000	2460000	0.482522
	PmChr08	2450000	2950000	0.474964
	PmChr08	2940000	3440000	0.485074
	PmChr08	3430000	3930000	0.467234
	PmChr08	3920000	4420000	0.458042
	PmChr08	4410000	4910000	0.479572
	PmChr08	4900000	5400000	0.468086
	PmChr08	5390000	5890000	0.478524
	PmChr08	5880000	6380000	0.461782
	PmChr08	6370000	6870000	0.46658
	PmChr08	6860000	7360000	0.463152
	PmChr08	7350000	7850000	0.45415
	PmChr08	7840000	8340000	0.458284
	PmChr08	8330000	8830000	0.445
	PmChr08	8820000	9320000	0.449682
	PmChr08	9310000	9810000	0.447132
	PmChr08	9800000	10300000	0.45606
	PmChr08	10290000	10790000	0.467734
	PmChr08	10780000	11280000	0.443782
	PmChr08	11270000	11770000	0.45109
	PmChr08	11760000	12260000	0.444656
	PmChr08	12250000	12750000	0.450402
	PmChr08	12740000	13240000	0.441696
	PmChr08	13230000	13730000	0.451594
	PmChr08	13720000	14220000	0.447964
	PmChr08	14210000	14710000	0.435378
	PmChr08	14700000	15200000	0.443986
	PmChr08	15190000	15690000	0.452192
	PmChr08	15680000	16180000	0.44934
	PmChr08	16170000	16670000	0.448472
	PmChr08	16660000	17160000	0.443652
	PmChr08	17150000	17650000	0.439554
	PmChr08	17640000	18140000	0.43733
	PmChr08	18130000	18630000	0.447398
	PmChr08	18620000	19120000	0.449998
	PmChr08	19110000	19610000	0.438464
	PmChr08	19600000	20100000	0.458576
	PmChr08	20090000	20590000	0.433356
	PmChr08	20580000	21080000	0.429558
	PmChr08	21070000	21570000	0.439354
	PmChr08	21560000	22060000	0.440672
	PmChr08	22050000	22550000	0.439992
	PmChr08	22540000	23040000	0.447518
	PmChr08	23030000	23530000	0.443008
	PmChr08	23520000	24020000	0.442146
	PmChr08	24010000	24510000	0.45474
	PmChr08	24500000	25000000	0.448002
	PmChr08	24990000	25490000	0.442526
	PmChr08	25480000	25980000	0.436304
	PmChr08	25970000	26470000	0.452338
	PmChr08	26460000	26960000	0.43133
	PmChr08	26950000	27450000	0.446092
	PmChr08	27440000	27940000	0.457478
	PmChr08	27930000	28430000	0.457928
	PmChr08	28420000	28920000	0.448956
	PmChr08	28910000	29410000	0.430648
	PmChr08	29400000	29900000	0.444382
	PmChr08	29890000	30390000	0.44719
	PmChr08	30380000	30880000	0.447366
	PmChr08	30870000	31370000	0.452782
	PmChr08	31360000	31860000	0.446806
	PmChr08	31850000	32350000	0.455542
	PmChr08	32340000	32840000	0.451748
	PmChr08	32830000	33330000	0.461528
	PmChr08	33320000	33820000	0.450774
	PmChr08	33810000	34310000	0.469196
	PmChr08	34300000	34800000	0.47138
	PmChr08	34790000	35290000	0.467312
	PmChr08	35280000	35780000	0.476378
	PmChr08	35770000	36270000	0.48072
	PmChr08	36260000	36760000	0.472136
	PmChr08	36750000	37250000	0.473102
	PmChr08	37240000	37740000	0.463412
	PmChr08	37730000	38230000	0.478286
	PmChr08	38220000	38720000	0.471516
	PmChr08	38710000	39210000	0.485494
	PmChr08	39200000	39700000	0.480894
	PmChr08	39690000	40190000	0.467696
	PmChr08	40180000	40680000	0.485604
	PmChr08	40670000	41170000	0.454494
	PmChr08	41160000	41660000	0.478794
	PmChr08	41650000	42150000	0.484776
	PmChr08	42140000	42640000	0.467064
	PmChr08	42630000	43130000	0.48734
	PmChr08	43120000	43620000	0.477996
	PmChr08	43610000	43632214	0.488476
	PmChr04	0	500000	0.460568
	PmChr04	490000	990000	0.46917
	PmChr04	980000	1480000	0.46251
	PmChr04	1470000	1970000	0.433414
	PmChr04	1960000	2460000	0.469082
	PmChr04	2450000	2950000	0.462834
	PmChr04	2940000	3440000	0.46869
	PmChr04	3430000	3930000	0.469266
	PmChr04	3920000	4420000	0.44611
	PmChr04	4410000	4910000	0.457816
	PmChr04	4900000	5400000	0.428988
	PmChr04	5390000	5890000	0.443774
	PmChr04	5880000	6380000	0.469506
	PmChr04	6370000	6870000	0.430248
	PmChr04	6860000	7360000	0.445238
	PmChr04	7350000	7850000	0.436048
	PmChr04	7840000	8340000	0.436584
	PmChr04	8330000	8830000	0.435456
	PmChr04	8820000	9320000	0.44587
	PmChr04	9310000	9810000	0.45489
	PmChr04	9800000	10300000	0.453236
	PmChr04	10290000	10790000	0.469962
	PmChr04	10780000	11280000	0.46146
	PmChr04	11270000	11770000	0.450456
	PmChr04	11760000	12260000	0.453714
	PmChr04	12250000	12750000	0.451324
	PmChr04	12740000	13240000	0.44025
	PmChr04	13230000	13730000	0.44143
	PmChr04	13720000	14220000	0.425604
	PmChr04	14210000	14710000	0.443844
	PmChr04	14700000	15200000	0.448476
	PmChr04	15190000	15690000	0.453994
	PmChr04	15680000	16180000	0.446636
	PmChr04	16170000	16670000	0.447
	PmChr04	16660000	17160000	0.440678
	PmChr04	17150000	17650000	0.447036
	PmChr04	17640000	18140000	0.432504
	PmChr04	18130000	18630000	0.45149
	PmChr04	18620000	19120000	0.437616
	PmChr04	19110000	19610000	0.45234
	PmChr04	19600000	20100000	0.44548
	PmChr04	20090000	20590000	0.45392
	PmChr04	20580000	21080000	0.447254
	PmChr04	21070000	21570000	0.451934
	PmChr04	21560000	22060000	0.436346
	PmChr04	22050000	22550000	0.453828
	PmChr04	22540000	23040000	0.458202
	PmChr04	23030000	23530000	0.47567
	PmChr04	23520000	24020000	0.466896
	PmChr04	24010000	24510000	0.457922
	PmChr04	24500000	25000000	0.469662
	PmChr04	24990000	25490000	0.46156
	PmChr04	25480000	25980000	0.454172
	PmChr04	25970000	26470000	0.451098
	PmChr04	26460000	26960000	0.452034
	PmChr04	26950000	27450000	0.445246
	PmChr04	27440000	27940000	0.447166
	PmChr04	27930000	28430000	0.441452
	PmChr04	28420000	28920000	0.448766
	PmChr04	28910000	29410000	0.440926
	PmChr04	29400000	29900000	0.44012
	PmChr04	29890000	30390000	0.447322
	PmChr04	30380000	30880000	0.477922
	PmChr04	30870000	31370000	0.481986
	PmChr04	31360000	31860000	0.473046
	PmChr04	31850000	32350000	0.4892
	PmChr04	32340000	32840000	0.480734
	PmChr04	32830000	33330000	0.471534
	PmChr04	33320000	33820000	0.49323
	PmChr04	33810000	34310000	0.467422
	PmChr04	34300000	34800000	0.468008
	PmChr04	34790000	35290000	0.4759
	PmChr04	35280000	35780000	0.469182
	PmChr04	35770000	36270000	0.46234
	PmChr04	36260000	36760000	0.461692
	PmChr04	36750000	37250000	0.47929
	PmChr04	37240000	37740000	0.487014
	PmChr04	37730000	38230000	0.478862
	PmChr04	38220000	38720000	0.468412
	PmChr04	38710000	39210000	0.47163
	PmChr04	39200000	39700000	0.477058
	PmChr04	39690000	40190000	0.478156
	PmChr04	40180000	40680000	0.491756
	PmChr04	40670000	41170000	0.483758
	PmChr04	41160000	41660000	0.478704
	PmChr04	41650000	42150000	0.467314
	PmChr04	42140000	42640000	0.47204
	PmChr04	42630000	43130000	0.465936
	PmChr04	43120000	43575051	0.453624
	PmChr12	0	500000	0.445152
	PmChr12	490000	990000	0.469046
	PmChr12	980000	1480000	0.471834
	PmChr12	1470000	1970000	0.461402
	PmChr12	1960000	2460000	0.459394
	PmChr12	2450000	2950000	0.465172
	PmChr12	2940000	3440000	0.456486
	PmChr12	3430000	3930000	0.474194
	PmChr12	3920000	4420000	0.459092
	PmChr12	4410000	4910000	0.466248
	PmChr12	4900000	5400000	0.4497
	PmChr12	5390000	5890000	0.45758
	PmChr12	5880000	6380000	0.45257
	PmChr12	6370000	6870000	0.453566
	PmChr12	6860000	7360000	0.470638
	PmChr12	7350000	7850000	0.46209
	PmChr12	7840000	8340000	0.45249
	PmChr12	8330000	8830000	0.446484
	PmChr12	8820000	9320000	0.439356
	PmChr12	9310000	9810000	0.450884
	PmChr12	9800000	10300000	0.44479
	PmChr12	10290000	10790000	0.456934
	PmChr12	10780000	11280000	0.477658
	PmChr12	11270000	11770000	0.47732
	PmChr12	11760000	12260000	0.470144
	PmChr12	12250000	12750000	0.472194
	PmChr12	12740000	13240000	0.443054
	PmChr12	13230000	13730000	0.452668
	PmChr12	13720000	14220000	0.441782
	PmChr12	14210000	14710000	0.453382
	PmChr12	14700000	15200000	0.43258
	PmChr12	15190000	15690000	0.44119
	PmChr12	15680000	16180000	0.425058
	PmChr12	16170000	16670000	0.452976
	PmChr12	16660000	17160000	0.4594
	PmChr12	17150000	17650000	0.434142
	PmChr12	17640000	18140000	0.445644
	PmChr12	18130000	18630000	0.450778
	PmChr12	18620000	19120000	0.43799
	PmChr12	19110000	19610000	0.434942
	PmChr12	19600000	20100000	0.448934
	PmChr12	20090000	20590000	0.44261
	PmChr12	20580000	21080000	0.441634
	PmChr12	21070000	21570000	0.429484
	PmChr12	21560000	22060000	0.460728
	PmChr12	22050000	22550000	0.44255
	PmChr12	22540000	23040000	0.445194
	PmChr12	23030000	23530000	0.452146
	PmChr12	23520000	24020000	0.456412
	PmChr12	24010000	24510000	0.444012
	PmChr12	24500000	25000000	0.445094
	PmChr12	24990000	25490000	0.450774
	PmChr12	25480000	25980000	0.461748
	PmChr12	25970000	26470000	0.439112
	PmChr12	26460000	26960000	0.449856
	PmChr12	26950000	27450000	0.43684
	PmChr12	27440000	27940000	0.44053
	PmChr12	27930000	28430000	0.459004
	PmChr12	28420000	28920000	0.45116
	PmChr12	28910000	29410000	0.477054
	PmChr12	29400000	29900000	0.446294
	PmChr12	29890000	30390000	0.465474
	PmChr12	30380000	30880000	0.466188
	PmChr12	30870000	31370000	0.465862
	PmChr12	31360000	31860000	0.48215
	PmChr12	31850000	32350000	0.452514
	PmChr12	32340000	32840000	0.4676
	PmChr12	32830000	33330000	0.457178
	PmChr12	33320000	33820000	0.473262
	PmChr12	33810000	34310000	0.474854
	PmChr12	34300000	34800000	0.484928
	PmChr12	34790000	35290000	0.474532
	PmChr12	35280000	35780000	0.490778
	PmChr12	35770000	36270000	0.483852
	PmChr12	36260000	36760000	0.488206
	PmChr12	36750000	37250000	0.47131
	PmChr12	37240000	37740000	0.480488
	PmChr12	37730000	38230000	0.47626
	PmChr12	38220000	38720000	0.482928
	PmChr12	38710000	39210000	0.489642
	PmChr12	39200000	39700000	0.486686
	PmChr12	39690000	40190000	0.470304
	PmChr12	40180000	40680000	0.477748
	PmChr12	40670000	41170000	0.471906
	PmChr12	41160000	41660000	0.467112
	PmChr12	41650000	42150000	0.461468
	PmChr12	42140000	42378805	0.478738
	PmChr15	0	500000	0.456604
	PmChr15	490000	990000	0.472494
	PmChr15	980000	1480000	0.45721
	PmChr15	1470000	1970000	0.454832
	PmChr15	1960000	2460000	0.460876
	PmChr15	2450000	2950000	0.466206
	PmChr15	2940000	3440000	0.456128
	PmChr15	3430000	3930000	0.450984
	PmChr15	3920000	4420000	0.46625
	PmChr15	4410000	4910000	0.46669
	PmChr15	4900000	5400000	0.456944
	PmChr15	5390000	5890000	0.45497
	PmChr15	5880000	6380000	0.447288
	PmChr15	6370000	6870000	0.453348
	PmChr15	6860000	7360000	0.452758
	PmChr15	7350000	7850000	0.44775
	PmChr15	7840000	8340000	0.436206
	PmChr15	8330000	8830000	0.459232
	PmChr15	8820000	9320000	0.450774
	PmChr15	9310000	9810000	0.453338
	PmChr15	9800000	10300000	0.46068
	PmChr15	10290000	10790000	0.45479
	PmChr15	10780000	11280000	0.457036
	PmChr15	11270000	11770000	0.45573
	PmChr15	11760000	12260000	0.463878
	PmChr15	12250000	12750000	0.46654
	PmChr15	12740000	13240000	0.45098
	PmChr15	13230000	13730000	0.45382
	PmChr15	13720000	14220000	0.457886
	PmChr15	14210000	14710000	0.450676
	PmChr15	14700000	15200000	0.450658
	PmChr15	15190000	15690000	0.470804
	PmChr15	15680000	16180000	0.453084
	PmChr15	16170000	16670000	0.456064
	PmChr15	16660000	17160000	0.450024
	PmChr15	17150000	17650000	0.45455
	PmChr15	17640000	18140000	0.45177
	PmChr15	18130000	18630000	0.45076
	PmChr15	18620000	19120000	0.458
	PmChr15	19110000	19610000	0.452452
	PmChr15	19600000	20100000	0.440246
	PmChr15	20090000	20590000	0.460272
	PmChr15	20580000	21080000	0.464998
	PmChr15	21070000	21570000	0.448188
	PmChr15	21560000	22060000	0.464354
	PmChr15	22050000	22550000	0.46327
	PmChr15	22540000	23040000	0.462024
	PmChr15	23030000	23530000	0.474046
	PmChr15	23520000	24020000	0.479446
	PmChr15	24010000	24510000	0.484106
	PmChr15	24500000	25000000	0.468298
	PmChr15	24990000	25490000	0.462264
	PmChr15	25480000	25980000	0.467358
	PmChr15	25970000	26470000	0.477372
	PmChr15	26460000	26960000	0.47295
	PmChr15	26950000	27450000	0.48046
	PmChr15	27440000	27940000	0.492284
	PmChr15	27930000	28430000	0.468962
	PmChr15	28420000	28920000	0.48606
	PmChr15	28910000	29410000	0.472882
	PmChr15	29400000	29900000	0.461776
	PmChr15	29890000	30390000	0.488636
	PmChr15	30380000	30880000	0.478582
	PmChr15	30870000	31370000	0.481728
	PmChr15	31360000	31860000	0.459178
	PmChr15	31850000	32350000	0.475402
	PmChr15	32340000	32840000	0.473716
	PmChr15	32830000	33330000	0.48336
	PmChr15	33320000	33820000	0.475988
	PmChr15	33810000	34310000	0.494036
	PmChr15	34300000	34800000	0.479274
	PmChr15	34790000	35290000	0.48527
	PmChr15	35280000	35780000	0.461188
	PmChr15	35770000	36270000	0.474864
	PmChr15	36260000	36760000	0.470998
	PmChr15	36750000	37250000	0.463646
	PmChr15	37240000	37740000	0.482168
	PmChr15	37730000	38230000	0.471372
	PmChr15	38220000	38720000	0.479292
	PmChr15	38710000	39210000	0.459954
	PmChr15	39200000	39700000	0.46332
	PmChr15	39690000	39901388	0.462945
	PmChr17	0	500000	0.453468
	PmChr17	490000	990000	0.44325
	PmChr17	980000	1480000	0.454126
	PmChr17	1470000	1970000	0.454582
	PmChr17	1960000	2460000	0.44029
	PmChr17	2450000	2950000	0.451506
	PmChr17	2940000	3440000	0.45803
	PmChr17	3430000	3930000	0.45049
	PmChr17	3920000	4420000	0.454588
	PmChr17	4410000	4910000	0.448938
	PmChr17	4900000	5400000	0.4457
	PmChr17	5390000	5890000	0.44683
	PmChr17	5880000	6380000	0.449544
	PmChr17	6370000	6870000	0.461396
	PmChr17	6860000	7360000	0.444854
	PmChr17	7350000	7850000	0.453346
	PmChr17	7840000	8340000	0.466778
	PmChr17	8330000	8830000	0.460392
	PmChr17	8820000	9320000	0.450298
	PmChr17	9310000	9810000	0.458886
	PmChr17	9800000	10300000	0.456866
	PmChr17	10290000	10790000	0.461294
	PmChr17	10780000	11280000	0.449056
	PmChr17	11270000	11770000	0.448748
	PmChr17	11760000	12260000	0.435786
	PmChr17	12250000	12750000	0.434474
	PmChr17	12740000	13240000	0.44744
	PmChr17	13230000	13730000	0.444024
	PmChr17	13720000	14220000	0.4521
	PmChr17	14210000	14710000	0.445636
	PmChr17	14700000	15200000	0.458234
	PmChr17	15190000	15690000	0.450698
	PmChr17	15680000	16180000	0.444476
	PmChr17	16170000	16670000	0.439106
	PmChr17	16660000	17160000	0.448698
	PmChr17	17150000	17650000	0.442172
	PmChr17	17640000	18140000	0.448954
	PmChr17	18130000	18630000	0.457368
	PmChr17	18620000	19120000	0.440502
	PmChr17	19110000	19610000	0.461408
	PmChr17	19600000	20100000	0.451922
	PmChr17	20090000	20590000	0.447818
	PmChr17	20580000	21080000	0.445812
	PmChr17	21070000	21570000	0.454584
	PmChr17	21560000	22060000	0.457502
	PmChr17	22050000	22550000	0.449446
	PmChr17	22540000	23040000	0.454926
	PmChr17	23030000	23530000	0.447646
	PmChr17	23520000	24020000	0.458038
	PmChr17	24010000	24510000	0.45358
	PmChr17	24500000	25000000	0.448536
	PmChr17	24990000	25490000	0.447626
	PmChr17	25480000	25980000	0.452594
	PmChr17	25970000	26470000	0.452588
	PmChr17	26460000	26960000	0.453716
	PmChr17	26950000	27450000	0.451382
	PmChr17	27440000	27940000	0.446624
	PmChr17	27930000	28430000	0.459612
	PmChr17	28420000	28920000	0.443898
	PmChr17	28910000	29410000	0.449632
	PmChr17	29400000	29900000	0.435074
	PmChr17	29890000	30390000	0.436064
	PmChr17	30380000	30880000	0.434298
	PmChr17	30870000	31370000	0.444426
	PmChr17	31360000	31860000	0.458226
	PmChr17	31850000	32350000	0.465214
	PmChr17	32340000	32840000	0.458274
	PmChr17	32830000	33330000	0.467016
	PmChr17	33320000	33820000	0.447968
	PmChr17	33810000	34310000	0.462074
	PmChr17	34300000	34800000	0.4532
	PmChr17	34790000	35290000	0.460048
	PmChr17	35280000	35780000	0.457186
	PmChr17	35770000	36270000	0.46365
	PmChr17	36260000	36760000	0.460394
	PmChr17	36750000	37250000	0.451142
	PmChr17	37240000	37740000	0.456232
	PmChr17	37730000	38230000	0.454096
	PmChr17	38220000	38720000	0.461024
	PmChr17	38710000	39210000	0.458906
	PmChr17	39200000	39340074	0.471722
	PmChr16	0	500000	0.461426
	PmChr16	490000	990000	0.454648
	PmChr16	980000	1480000	0.438876
	PmChr16	1470000	1970000	0.4558
	PmChr16	1960000	2460000	0.452382
	PmChr16	2450000	2950000	0.449054
	PmChr16	2940000	3440000	0.455554
	PmChr16	3430000	3930000	0.443918
	PmChr16	3920000	4420000	0.465374
	PmChr16	4410000	4910000	0.455988
	PmChr16	4900000	5400000	0.444232
	PmChr16	5390000	5890000	0.451984
	PmChr16	5880000	6380000	0.453176
	PmChr16	6370000	6870000	0.442182
	PmChr16	6860000	7360000	0.45728
	PmChr16	7350000	7850000	0.452782
	PmChr16	7840000	8340000	0.451882
	PmChr16	8330000	8830000	0.45101
	PmChr16	8820000	9320000	0.45018
	PmChr16	9310000	9810000	0.453514
	PmChr16	9800000	10300000	0.45939
	PmChr16	10290000	10790000	0.456132
	PmChr16	10780000	11280000	0.441438
	PmChr16	11270000	11770000	0.450304
	PmChr16	11760000	12260000	0.453672
	PmChr16	12250000	12750000	0.443468
	PmChr16	12740000	13240000	0.456684
	PmChr16	13230000	13730000	0.437682
	PmChr16	13720000	14220000	0.453558
	PmChr16	14210000	14710000	0.441776
	PmChr16	14700000	15200000	0.42856
	PmChr16	15190000	15690000	0.46224
	PmChr16	15680000	16180000	0.446818
	PmChr16	16170000	16670000	0.453794
	PmChr16	16660000	17160000	0.457492
	PmChr16	17150000	17650000	0.453034
	PmChr16	17640000	18140000	0.453976
	PmChr16	18130000	18630000	0.447806
	PmChr16	18620000	19120000	0.466012
	PmChr16	19110000	19610000	0.468172
	PmChr16	19600000	20100000	0.46061
	PmChr16	20090000	20590000	0.452998
	PmChr16	20580000	21080000	0.489182
	PmChr16	21070000	21570000	0.475408
	PmChr16	21560000	22060000	0.467168
	PmChr16	22050000	22550000	0.45383
	PmChr16	22540000	23040000	0.476776
	PmChr16	23030000	23530000	0.484928
	PmChr16	23520000	24020000	0.482222
	PmChr16	24010000	24510000	0.468554
	PmChr16	24500000	25000000	0.477508
	PmChr16	24990000	25490000	0.483198
	PmChr16	25480000	25980000	0.485418
	PmChr16	25970000	26470000	0.471974
	PmChr16	26460000	26960000	0.489608
	PmChr16	26950000	27450000	0.485224
	PmChr16	27440000	27940000	0.490378
	PmChr16	27930000	28430000	0.481474
	PmChr16	28420000	28920000	0.481616
	PmChr16	28910000	29410000	0.492646
	PmChr16	29400000	29900000	0.485482
	PmChr16	29890000	30390000	0.473976
	PmChr16	30380000	30880000	0.465564
	PmChr16	30870000	31370000	0.468652
	PmChr16	31360000	31860000	0.47421
	PmChr16	31850000	32350000	0.480644
	PmChr16	32340000	32840000	0.470336
	PmChr16	32830000	33330000	0.482566
	PmChr16	33320000	33820000	0.480858
	PmChr16	33810000	34310000	0.46618
	PmChr16	34300000	34515715	0.459838
	PmChr14	0	500000	0.447404
	PmChr14	490000	990000	0.467972
	PmChr14	980000	1480000	0.469486
	PmChr14	1470000	1970000	0.459726
	PmChr14	1960000	2460000	0.455206
	PmChr14	2450000	2950000	0.457548
	PmChr14	2940000	3440000	0.451792
	PmChr14	3430000	3930000	0.448568
	PmChr14	3920000	4420000	0.457822
	PmChr14	4410000	4910000	0.45128
	PmChr14	4900000	5400000	0.451222
	PmChr14	5390000	5890000	0.453182
	PmChr14	5880000	6380000	0.445998
	PmChr14	6370000	6870000	0.45111
	PmChr14	6860000	7360000	0.443318
	PmChr14	7350000	7850000	0.444554
	PmChr14	7840000	8340000	0.443274
	PmChr14	8330000	8830000	0.444944
	PmChr14	8820000	9320000	0.447182
	PmChr14	9310000	9810000	0.437632
	PmChr14	9800000	10300000	0.438318
	PmChr14	10290000	10790000	0.450014
	PmChr14	10780000	11280000	0.440782
	PmChr14	11270000	11770000	0.460072
	PmChr14	11760000	12260000	0.448158
	PmChr14	12250000	12750000	0.442282
	PmChr14	12740000	13240000	0.431516
	PmChr14	13230000	13730000	0.458164
	PmChr14	13720000	14220000	0.450596
	PmChr14	14210000	14710000	0.45844
	PmChr14	14700000	15200000	0.450142
	PmChr14	15190000	15690000	0.436758
	PmChr14	15680000	16180000	0.445854
	PmChr14	16170000	16670000	0.446874
	PmChr14	16660000	17160000	0.448492
	PmChr14	17150000	17650000	0.446902
	PmChr14	17640000	18140000	0.4531
	PmChr14	18130000	18630000	0.448996
	PmChr14	18620000	19120000	0.448084
	PmChr14	19110000	19610000	0.45178
	PmChr14	19600000	20100000	0.467962
	PmChr14	20090000	20590000	0.445214
	PmChr14	20580000	21080000	0.441902
	PmChr14	21070000	21570000	0.436354
	PmChr14	21560000	22060000	0.451988
	PmChr14	22050000	22550000	0.445832
	PmChr14	22540000	23040000	0.44961
	PmChr14	23030000	23530000	0.43957
	PmChr14	23520000	24020000	0.467624
	PmChr14	24010000	24510000	0.451532
	PmChr14	24500000	25000000	0.45566
	PmChr14	24990000	25490000	0.454758
	PmChr14	25480000	25980000	0.465514
	PmChr14	25970000	26470000	0.481056
	PmChr14	26460000	26960000	0.464346
	PmChr14	26950000	27450000	0.451772
	PmChr14	27440000	27940000	0.454352
	PmChr14	27930000	28430000	0.469104
	PmChr14	28420000	28920000	0.47285
	PmChr14	28910000	29410000	0.476706
	PmChr14	29400000	29900000	0.482708
	PmChr14	29890000	30390000	0.480598
	PmChr14	30380000	30880000	0.46627
	PmChr14	30870000	31370000	0.481312
	PmChr14	31360000	31860000	0.465926
	PmChr14	31850000	32350000	0.4756
	PmChr14	32340000	32840000	0.456914
	PmChr14	32830000	33171554	0.474358
	PmChr18	0	500000	0.458502
	PmChr18	490000	990000	0.473726
	PmChr18	980000	1480000	0.447496
	PmChr18	1470000	1970000	0.454224
	PmChr18	1960000	2460000	0.45325
	PmChr18	2450000	2950000	0.44917
	PmChr18	2940000	3440000	0.440684
	PmChr18	3430000	3930000	0.434388
	PmChr18	3920000	4420000	0.448232
	PmChr18	4410000	4910000	0.44456
	PmChr18	4900000	5400000	0.441306
	PmChr18	5390000	5890000	0.450938
	PmChr18	5880000	6380000	0.449196
	PmChr18	6370000	6870000	0.44734
	PmChr18	6860000	7360000	0.442644
	PmChr18	7350000	7850000	0.45482
	PmChr18	7840000	8340000	0.448582
	PmChr18	8330000	8830000	0.461198
	PmChr18	8820000	9320000	0.445526
	PmChr18	9310000	9810000	0.442796
	PmChr18	9800000	10300000	0.434708
	PmChr18	10290000	10790000	0.456108
	PmChr18	10780000	11280000	0.457436
	PmChr18	11270000	11770000	0.454376
	PmChr18	11760000	12260000	0.458964
	PmChr18	12250000	12750000	0.453192
	PmChr18	12740000	13240000	0.445584
	PmChr18	13230000	13730000	0.460926
	PmChr18	13720000	14220000	0.449692
	PmChr18	14210000	14710000	0.436296
	PmChr18	14700000	15200000	0.443918
	PmChr18	15190000	15690000	0.447204
	PmChr18	15680000	16180000	0.444264
	PmChr18	16170000	16670000	0.444112
	PmChr18	16660000	17160000	0.442928
	PmChr18	17150000	17650000	0.437016
	PmChr18	17640000	18140000	0.445338
	PmChr18	18130000	18630000	0.44309
	PmChr18	18620000	19120000	0.441838
	PmChr18	19110000	19610000	0.443102
	PmChr18	19600000	20100000	0.43709
	PmChr18	20090000	20590000	0.443586
	PmChr18	20580000	21080000	0.437898
	PmChr18	21070000	21570000	0.444612
	PmChr18	21560000	22060000	0.453744
	PmChr18	22050000	22550000	0.455082
	PmChr18	22540000	23040000	0.449352
	PmChr18	23030000	23530000	0.444078
	PmChr18	23520000	24020000	0.462816
	PmChr18	24010000	24510000	0.443588
	PmChr18	24500000	25000000	0.44256
	PmChr18	24990000	25490000	0.440696
	PmChr18	25480000	25980000	0.449294
	PmChr18	25970000	26470000	0.449642
	PmChr18	26460000	26960000	0.44752
	PmChr18	26950000	27450000	0.45459
	PmChr18	27440000	27940000	0.46175
	PmChr18	27930000	28430000	0.44965
	PmChr18	28420000	28920000	0.465538
	PmChr18	28910000	29410000	0.449786
	PmChr18	29400000	29900000	0.459368
	PmChr18	29890000	30390000	0.46526
	PmChr18	30380000	30880000	0.464368
	PmChr18	30870000	31370000	0.447346
	PmChr18	31360000	31860000	0.456968
	PmChr18	31850000	32167407	0.458497
	PmChr10	0	500000	0.471616
	PmChr10	490000	990000	0.451778
	PmChr10	980000	1480000	0.471516
	PmChr10	1470000	1970000	0.45771
	PmChr10	1960000	2460000	0.467776
	PmChr10	2450000	2950000	0.47442
	PmChr10	2940000	3440000	0.481958
	PmChr10	3430000	3930000	0.472928
	PmChr10	3920000	4420000	0.476172
	PmChr10	4410000	4910000	0.473684
	PmChr10	4900000	5400000	0.456784
	PmChr10	5390000	5890000	0.465766
	PmChr10	5880000	6380000	0.476566
	PmChr10	6370000	6870000	0.460186
	PmChr10	6860000	7360000	0.43973
	PmChr10	7350000	7850000	0.440476
	PmChr10	7840000	8340000	0.447812
	PmChr10	8330000	8830000	0.450202
	PmChr10	8820000	9320000	0.452034
	PmChr10	9310000	9810000	0.456906
	PmChr10	9800000	10300000	0.463428
	PmChr10	10290000	10790000	0.465868
	PmChr10	10780000	11280000	0.44619
	PmChr10	11270000	11770000	0.447768
	PmChr10	11760000	12260000	0.437978
	PmChr10	12250000	12750000	0.446196
	PmChr10	12740000	13240000	0.44597
	PmChr10	13230000	13730000	0.443724
	PmChr10	13720000	14220000	0.451142
	PmChr10	14210000	14710000	0.430826
	PmChr10	14700000	15200000	0.445046
	PmChr10	15190000	15690000	0.455062
	PmChr10	15680000	16180000	0.448858
	PmChr10	16170000	16670000	0.456744
	PmChr10	16660000	17160000	0.449292
	PmChr10	17150000	17650000	0.451814
	PmChr10	17640000	18140000	0.463558
	PmChr10	18130000	18630000	0.442842
	PmChr10	18620000	19120000	0.451532
	PmChr10	19110000	19610000	0.456804
	PmChr10	19600000	20100000	0.453922
	PmChr10	20090000	20590000	0.446382
	PmChr10	20580000	21080000	0.459584
	PmChr10	21070000	21570000	0.461086
	PmChr10	21560000	22060000	0.442568
	PmChr10	22050000	22550000	0.454114
	PmChr10	22540000	23040000	0.430484
	PmChr10	23030000	23530000	0.45303
	PmChr10	23520000	24020000	0.462472
	PmChr10	24010000	24510000	0.459312
	PmChr10	24500000	25000000	0.452646
	PmChr10	24990000	25490000	0.456676
	PmChr10	25480000	25980000	0.469254
	PmChr10	25970000	26470000	0.45373
	PmChr10	26460000	26960000	0.459934
	PmChr10	26950000	27450000	0.472938
	PmChr10	27440000	27940000	0.470802
	PmChr10	27930000	28430000	0.477454
	PmChr10	28420000	28920000	0.478122
	PmChr10	28910000	29410000	0.46604
	PmChr10	29400000	29900000	0.479846
	PmChr10	29890000	30390000	0.472246
	PmChr10	30380000	30880000	0.473188
	PmChr10	30870000	31370000	0.463638
	PmChr10	31360000	31649554	0.461568

## Sheet: Fig 1f
	Links	Chromosome	Start	End
	link19	PmChr02	22244	2417952
	link19	PmChr01	25079253	28062184
	link20	PmChr02	2509037	2747727
	link20	PmChr01	28358531	28065407
	link21	PmChr02	2766536	4303651
	link21	PmChr01	25043666	23213862
	link22	PmChr02	4336536	4945224
	link22	PmChr01	28367111	29138716
	link23	PmChr02	5005583	5568072
	link23	PmChr01	29796856	29163669
	link24	PmChr02	5568896	9377952
	link24	PmChr01	29846067	34596043
	link25	PmChr02	7552335	7637153
	link25	PmChr01	32818399	32714152
	link26	PmChr02	9385199	9642555
	link26	PmChr01	35075681	34736896
	link27	PmChr02	9658779	10027003
	link27	PmChr01	35169736	35762065
	link28	PmChr02	10045300	10838808
	link28	PmChr01	38568157	37104911
	link29	PmChr02	10963934	11338014
	link29	PmChr01	36987714	36586365
	link30	PmChr02	11350167	11959796
	link30	PmChr01	36544067	35770243
	link31	PmChr02	11988587	12227369
	link31	PmChr01	38599938	39192390
	link32	PmChr02	12397945	12616320
	link32	PmChr01	55950809	56467731
	link33	PmChr02	12714921	13588780
	link33	PmChr01	50856357	51599412
	link34	PmChr02	13505687	14280705
	link34	PmChr01	48064654	49841449
	link35	PmChr02	15810944	16221965
	link35	PmChr01	61151752	59964975
	link36	PmChr02	16872593	17312431
	link36	PmChr01	45874001	47455631
	link37	PmChr02	16982087	17679097
	link37	PmChr01	55419282	53606515
	link38	PmChr02	19528728	22331093
	link38	PmChr01	50096413	50162707
	link39	PmChr02	21461933	22834038
	link39	PmChr01	45224175	44877359
	link40	PmChr02	26213830	29314873
	link40	PmChr01	57304554	61064538
	link41	PmChr02	26674733	28780544
	link41	PmChr01	55567683	51571354
	link42	PmChr02	29541870	31205174
	link42	PmChr01	63295947	65628530
	link43	PmChr02	31249529	31509400
	link43	PmChr01	62905759	63200625
	link44	PmChr02	31516481	31658009
	link44	PmChr01	65855866	66044057
	link45	PmChr02	31666171	33044638
	link45	PmChr01	62853335	61402446
	link46	PmChr02	33050567	39972220
	link46	PmChr01	19197400	10611491
	link47	PmChr02	39973022	40488370
	link47	PmChr01	9923835	10527696
	link48	PmChr02	40494124	48266194
	link48	PmChr01	9890818	1497238
	link49	PmChr02	48271313	49277499
	link49	PmChr01	431008	1446674
	link50	PmChr02	49303315	49575540
	link50	PmChr01	388302	23222
	link51	PmChr02	49633817	50266983
	link51	PmChr01	66849687	66126871
	link52	PmChr02	50306043	51202870
	link52	PmChr01	22296708	21259353
	link53	PmChr02	51208083	52997068
	link53	PmChr01	19431672	21238408
	link54	PmChr02	52950479	52985579
	link54	PmChr01	19430298	19393458
	link55	PmChr02	52986903	53807078
	link55	PmChr01	22345988	23206574
	link56	PmChr04	40963	1022245
	link56	PmChr03	14810760	13738798
	link57	PmChr04	1244454	1315471
	link57	PmChr04	705709	635010
	link58	PmChr04	1774506	2278821
	link58	PmChr03	16812370	16297199
	link59	PmChr04	2324872	2482336
	link59	PmChr03	15683771	15851656
	link60	PmChr04	2638996	3056641
	link60	PmChr03	16816855	17372302
	link61	PmChr04	3082256	3338322
	link61	PmChr03	17751459	17403958
	link62	PmChr04	3374143	5120002
	link62	PmChr03	17757689	19968343
	link63	PmChr04	5120895	5787309
	link63	PmChr03	20945894	20065767
	link64	PmChr04	5819210	6460037
	link64	PmChr03	22024883	21099860
	link65	PmChr04	6550780	6878395
	link65	PmChr03	22479868	22086913
	link66	PmChr04	7102311	8150229
	link66	PmChr03	22628380	24418837
	link67	PmChr04	8162451	9065064
	link67	PmChr03	25561011	24586921
	link68	PmChr04	9087207	10071110
	link68	PmChr03	25711548	26957592
	link69	PmChr04	10177076	10512800
	link69	PmChr03	29565984	28222931
	link70	PmChr04	10557596	10616259
	link70	PmChr03	30984989	31129178
	link71	PmChr04	10620407	11113217
	link71	PmChr03	27013533	28172809
	link72	PmChr04	11068584	12470129
	link72	PmChr03	28596751	30789102
	link73	PmChr04	12510278	13504867
	link73	PmChr03	31886776	33875122
	link74	PmChr04	17200421	20909329
	link74	PmChr03	35585720	38289330
	link75	PmChr04	17558941	20520604
	link75	PmChr03	42810378	41924362
	link76	PmChr04	21290118	21478357
	link76	PmChr03	31851936	31663421
	link77	PmChr04	22765687	25001388
	link77	PmChr03	56722497	53122230
	link78	PmChr04	25327654	29583213
	link78	PmChr03	52874515	43460697
	link79	PmChr04	29475038	29593436
	link79	PmChr03	38602198	38730265
	link80	PmChr04	29608657	29914858
	link80	PmChr03	34045425	35281181
	link81	PmChr04	30214817	31247340
	link81	PmChr03	56890546	57853361
	link82	PmChr04	31274842	33268518
	link82	PmChr03	62183	2291106
	link83	PmChr04	33290096	34496951
	link83	PmChr03	3639982	2302248
	link84	PmChr04	34535583	35895642
	link84	PmChr03	3644043	5213514
	link85	PmChr04	35908823	36347704
	link85	PmChr03	5775687	5368243
	link86	PmChr04	36349778	37293177
	link86	PmChr03	5824735	6828803
	link87	PmChr04	37480788	37813808
	link87	PmChr03	7730539	8166675
	link88	PmChr04	37854085	38579351
	link88	PmChr03	6831192	7605974
	link89	PmChr04	38636659	39774575
	link89	PmChr03	10304190	11579738
	link90	PmChr04	39825994	39948750
	link90	PmChr03	8179154	8439073
	link91	PmChr04	39963292	40439624
	link91	PmChr03	8976794	8467115
	link92	PmChr04	40460062	40914557
	link92	PmChr03	9473137	9033794
	link93	PmChr04	40922739	41617987
	link93	PmChr03	9521389	10299453
	link94	PmChr04	41643440	42238674
	link94	PmChr03	11602626	12333459
	link95	PmChr04	42239685	42631942
	link95	PmChr03	12738514	12341454
	link96	PmChr04	42633123	43549468
	link96	PmChr03	12750879	13699068
	link97	PmChr06	165083	1071588
	link97	PmChr05	51364726	50367779
	link98	PmChr06	1092457	1217039
	link98	PmChr05	49303600	49454783
	link99	PmChr06	1221379	1958409
	link99	PmChr05	50334858	49495298
	link100	PmChr06	2008234	2337194
	link100	PmChr05	49213125	48851748
	link101	PmChr06	2337488	3513249
	link101	PmChr05	47524755	48846109
	link102	PmChr06	3520066	4123885
	link102	PmChr05	47518072	46555803
	link103	PmChr06	4159844	4431867
	link103	PmChr05	12056078	11714908
	link104	PmChr06	4432125	5059761
	link104	PmChr05	11061857	11705901
	link105	PmChr06	5071120	8270980
	link105	PmChr05	11049086	7144553
	link106	PmChr06	8310998	8856535
	link106	PmChr05	4606728	4000892
	link107	PmChr06	8856958	9205288
	link107	PmChr05	6594064	6085331
	link108	PmChr06	9246564	9686897
	link108	PmChr05	6571598	7133059
	link109	PmChr06	9711637	10602995
	link109	PmChr05	5443513	4611413
	link110	PmChr06	10678119	10748459
	link110	PmChr05	5456871	5553456
	link111	PmChr06	10791647	10909251
	link111	PmChr05	5757805	5955035
	link112	PmChr06	11533096	11706509
	link112	PmChr05	5601753	5663340
	link113	PmChr06	11790806	12213227
	link113	PmChr05	51368100	51919608
	link114	PmChr06	12223963	16041536
	link114	PmChr05	52274946	56899671
	link115	PmChr06	16055800	16102900
	link115	PmChr05	46340685	46495467
	link116	PmChr06	16121354	16713659
	link116	PmChr05	45655271	46297859
	link117	PmChr06	16917816	20931870
	link117	PmChr05	45534147	41552437
	link118	PmChr06	21338854	22852728
	link118	PmChr05	35534646	41382336
	link119	PmChr06	22498568	22647789
	link119	PmChr05	43935769	44089554
	link120	PmChr06	23161644	26588449
	link120	PmChr05	33890079	31511492
	link121	PmChr06	27702693	30183365
	link121	PmChr05	39344884	35378520
	link122	PmChr06	31305438	32341665
	link122	PmChr05	22113226	22709878
	link123	PmChr06	32421649	34758770
	link123	PmChr05	25047419	27576074
	link124	PmChr06	32579837	32737656
	link124	PmChr05	36256798	35668786
	link125	PmChr06	33275304	33938067
	link125	PmChr05	32765279	33967995
	link126	PmChr06	34085255	34567760
	link126	PmChr05	22927467	21590909
	link127	PmChr06	35442743	39220688
	link127	PmChr05	22397452	13829794
	link128	PmChr06	39303932	39417888
	link128	PmChr05	13262906	13091981
	link129	PmChr06	39438058	39558274
	link129	PmChr05	13486675	13783156
	link130	PmChr06	39605249	39916726
	link130	PmChr05	12687322	13410156
	link131	PmChr06	39967151	40398224
	link131	PmChr05	12663627	12123039
	link132	PmChr06	40409933	43696118
	link132	PmChr05	3844916	91281
	link133	PmChr08	37374	3179959
	link133	PmChr07	54667298	51080777
	link134	PmChr08	3192254	3583496
	link134	PmChr07	435488	18021
	link135	PmChr08	3590419	4668835
	link135	PmChr07	501865	1848006
	link136	PmChr08	4697579	5617525
	link136	PmChr07	3206641	1900864
	link137	PmChr08	5693725	6451980
	link137	PmChr07	4026119	3268576
	link138	PmChr08	6468169	6722222
	link138	PmChr07	4186902	4660268
	link139	PmChr08	6751972	7654838
	link139	PmChr07	5971058	4667046
	link140	PmChr08	7694932	11428354
	link140	PmChr07	5977539	12367834
	link141	PmChr08	11602468	11645829
	link141	PmChr07	9713869	10107937
	link142	PmChr08	12026137	12984741
	link142	PmChr07	23996754	24497352
	link143	PmChr08	12129055	12684997
	link143	PmChr07	13179176	12739804
	link144	PmChr08	12334930	12424430
	link144	PmChr07	27293433	27216793
	link145	PmChr08	13683734	14441432
	link145	PmChr07	27487194	28455036
	link146	PmChr08	14099565	15950683
	link146	PmChr07	12661593	13991339
	link147	PmChr08	16110772	16410322
	link147	PmChr05	52265486	51921288
	link148	PmChr08	16583337	17100041
	link148	PmChr07	15844375	13936554
	link149	PmChr08	19129897	21193195
	link149	PmChr07	22120835	20473966
	link150	PmChr08	22029491	24428044
	link150	PmChr07	23675371	25296012
	link151	PmChr08	24861106	27149637
	link151	PmChr07	17167634	15923253
	link152	PmChr08	25361540	25449929
	link152	PmChr07	26548726	26591313
	link153	PmChr08	28090844	31097123
	link153	PmChr07	21716304	16583687
	link154	PmChr08	28212590	30348887
	link154	PmChr07	26992831	25945218
	link155	PmChr08	31246815	32180802
	link155	PmChr07	30399593	27349076
	link156	PmChr08	31896460	31928891
	link156	PmChr07	25668544	25726988
	link157	PmChr08	32028051	32586972
	link157	PmChr07	23155449	22277392
	link158	PmChr08	32263855	32306205
	link158	PmChr07	20636051	21009555
	link159	PmChr08	32685526	35943684
	link159	PmChr07	30622332	35567579
	link160	PmChr08	35954207	36873878
	link160	PmChr07	36849891	35611643
	link161	PmChr08	36907070	38829707
	link161	PmChr07	36862506	39170558
	link162	PmChr08	38864575	39347200
	link162	PmChr07	39916835	39199537
	link163	PmChr08	39356190	41519749
	link163	PmChr07	39947195	42555751
	link164	PmChr08	41537499	42711690
	link164	PmChr07	43977470	42634915
	link165	PmChr08	42719981	43541228
	link165	PmChr07	44015381	44944958
	link166	PmChr10	9248	571742
	link166	PmChr09	1032283	396530
	link167	PmChr10	614748	985697
	link167	PmChr09	9771	382328
	link168	PmChr10	1013813	1420850
	link168	PmChr09	1035852	1442060
	link169	PmChr10	1449812	1805140
	link169	PmChr09	1924803	1417176
	link170	PmChr10	1829048	1969331
	link170	PmChr09	1909383	2077229
	link171	PmChr10	1929748	2362344
	link171	PmChr09	2561968	2107471
	link172	PmChr10	2368405	3750516
	link172	PmChr09	2600465	4169328
	link173	PmChr10	3753349	4525153
	link173	PmChr09	5258230	4200571
	link174	PmChr10	4534091	4997241
	link174	PmChr09	5334910	5974166
	link175	PmChr10	5057200	6080602
	link175	PmChr09	6462900	7809100
	link176	PmChr10	6099440	6373532
	link176	PmChr09	8375655	7901393
	link177	PmChr10	6376613	6801965
	link177	PmChr09	8449342	9523724
	link178	PmChr10	6879535	8233340
	link178	PmChr09	9826848	13242936
	link179	PmChr10	8236394	8480112
	link179	PmChr09	18604739	20963937
	link180	PmChr10	8314846	8830631
	link180	PmChr09	16013966	14561867
	link181	PmChr10	8561865	9097809
	link181	PmChr09	24125428	22349248
	link182	PmChr10	9245917	9286529
	link182	PmChr09	17178145	17221905
	link183	PmChr10	9293082	10535913
	link183	PmChr09	16210011	17349533
	link184	PmChr10	9722384	9767825
	link184	PmChr09	18959229	21022634
	link185	PmChr10	10691732	10786488
	link185	PmChr09	21901017	21864303
	link186	PmChr10	10904228	11217903
	link186	PmChr09	14070414	15495803
	link187	PmChr10	11234908	11605595
	link187	PmChr09	17840450	18396675
	link188	PmChr10	12416948	13576709
	link188	PmChr09	30861041	28577050
	link189	PmChr10	14487835	15961136
	link189	PmChr09	24295537	26341553
	link190	PmChr10	16319787	17090258
	link190	PmChr09	31196959	30618715
	link191	PmChr10	17605168	19118219
	link191	PmChr09	21564001	18179932
	link192	PmChr10	19875471	19923863
	link192	PmChr09	30893737	30943922
	link193	PmChr10	20007427	20170841
	link193	PmChr09	33727842	34152874
	link194	PmChr10	20418451	20543733
	link194	PmChr09	31379804	31014793
	link195	PmChr10	20646004	22744651
	link195	PmChr09	25463903	28752904
	link196	PmChr10	22861525	25821178
	link196	PmChr09	34179475	42517968
	link197	PmChr10	25959033	26036097
	link197	PmChr09	43441376	43528881
	link198	PmChr10	26049781	29728931
	link198	PmChr09	43747545	48728513
	link199	PmChr10	29781426	30013863
	link199	PmChr09	49159410	48781388
	link200	PmChr10	30025612	30240460
	link200	PmChr09	49236678	49489462
	link201	PmChr10	30360194	30501085
	link201	PmChr09	50465096	50616840
	link202	PmChr10	30516901	30910055
	link202	PmChr09	49905303	49519272
	link203	PmChr10	30977333	31385228
	link203	PmChr09	50431652	49976745
	link204	PmChr10	31388255	31636459
	link204	PmChr09	50991203	50728521
	link205	PmChr12	9969	1106876
	link205	PmChr11	23960187	25275602
	link206	PmChr12	1135303	1495966
	link206	PmChr11	25581614	25987688
	link207	PmChr12	1512849	1783225
	link207	PmChr11	25294313	25527531
	link208	PmChr12	1858354	3088142
	link208	PmChr11	26010452	27421205
	link209	PmChr12	3104875	3253386
	link209	PmChr11	29941445	29805962
	link210	PmChr12	3257399	3637765
	link210	PmChr11	3248289	2788894
	link211	PmChr12	3675127	4131607
	link211	PmChr11	969951	358814
	link212	PmChr12	4194492	4473023
	link212	PmChr11	2692349	2381439
	link213	PmChr12	4489879	4873411
	link213	PmChr11	39807743	40366793
	link214	PmChr12	4971585	5966718
	link214	PmChr11	1040498	2361496
	link215	PmChr12	6005899	8419182
	link215	PmChr11	39763730	34821663
	link216	PmChr12	8304218	8827352
	link216	PmChr11	33326626	32604090
	link217	PmChr12	8479960	8805027
	link217	PmChr11	30249698	30506904
	link218	PmChr12	8833985	9539060
	link218	PmChr11	34932864	33995331
	link219	PmChr12	9361007	9941462
	link219	PmChr11	31896499	32315340
	link220	PmChr12	12794980	12978805
	link220	PmChr11	32089686	33436773
	link221	PmChr12	13007592	13589515
	link221	PmChr11	31319170	30080321
	link222	PmChr12	13664702	14491108
	link222	PmChr11	29265562	27841521
	link223	PmChr12	16490489	20041804
	link223	PmChr11	11383696	10009472
	link224	PmChr12	18300273	18375220
	link224	PmChr11	28261465	28339303
	link225	PmChr12	19468000	24349259
	link225	PmChr11	5600649	10323486
	link226	PmChr12	25165930	25238974
	link226	PmChr11	15001187	14952949
	link227	PmChr12	25613602	28079737
	link227	PmChr11	7526452	4080544
	link228	PmChr12	28205483	28615208
	link228	PmChr11	14852437	16040217
	link229	PmChr12	28259334	28399800
	link229	PmChr11	17608557	16986467
	link230	PmChr12	28660228	28731606
	link230	PmChr11	17347426	17672087
	link231	PmChr12	28794312	29853122
	link231	PmChr11	19103159	17711381
	link232	PmChr12	29902771	30536196
	link232	PmChr11	20191069	19448952
	link233	PmChr12	30641303	32985290
	link233	PmChr11	20195531	23411887
	link234	PmChr12	33029266	34610411
	link234	PmChr12	12579105	10790535
	link235	PmChr12	34613058	34798092
	link235	PmChr11	23459507	23718702
	link236	PmChr12	34856911	35102634
	link236	PmChr11	49264857	49522835
	link237	PmChr12	35301543	37026564
	link237	PmChr11	49264104	47191531
	link238	PmChr12	37096977	37340428
	link238	PmChr11	46762791	47108085
	link239	PmChr12	37361494	37565039
	link239	PmChr11	46658426	46400368
	link240	PmChr12	37588851	38462084
	link240	PmChr11	46095796	45213766
	link241	PmChr12	37747373	37924131
	link241	PmChr11	45156497	44980001
	link242	PmChr12	38473870	38737032
	link242	PmChr11	46397749	46107216
	link243	PmChr12	38764367	42365833
	link243	PmChr11	44592022	40430132
	link244	PmChr13	20730030	20811755
	link244	PmChr04	25199842	25161915
	link245	PmChr13	34349650	37648137
	link245	PmChr07	45008663	48889133
	link246	PmChr13	42927952	43210210
	link246	PmChr03	1460316	1694692
	link247	PmChr14	66184	3181237
	link247	PmChr13	57912	5050074
	link248	PmChr14	3182643	3308662
	link248	PmChr13	7192865	7054644
	link249	PmChr14	3365388	4059330
	link249	PmChr13	6362916	4861166
	link250	PmChr14	4067783	4446714
	link250	PmChr13	7341539	7697671
	link251	PmChr14	4483047	4578099
	link251	PmChr13	6427399	6840261
	link252	PmChr14	4630729	7683578
	link252	PmChr13	8377273	12508968
	link253	PmChr14	7724709	10473109
	link253	PmChr13	21504637	17955971
	link254	PmChr14	9670472	10231152
	link254	PmChr13	26861879	26055731
	link255	PmChr14	11147434	13019303
	link255	PmChr13	22729917	22019758
	link256	PmChr14	11373363	11706651
	link256	PmChr13	27436001	27548228
	link257	PmChr14	12047363	12123097
	link257	PmChr13	17468301	17910024
	link258	PmChr14	13486398	14779138
	link258	PmChr13	12976373	16188206
	link259	PmChr14	15135119	15799872
	link259	PmChr13	24698517	23599097
	link260	PmChr14	18347291	18705331
	link260	PmChr13	28051663	28897594
	link261	PmChr14	19685286	19810620
	link261	PmChr11	23743807	23922196
	link262	PmChr14	20040083	21184891
	link262	PmChr13	26634622	25067996
	link263	PmChr14	20193302	22928878
	link263	PmChr13	28048835	31064270
	link264	PmChr14	21232729	21630637
	link264	PmChr13	22383971	23016959
	link265	PmChr14	22942439	23752952
	link265	PmChr13	31969211	31292960
	link266	PmChr14	23938396	24831877
	link266	PmChr13	32149327	33467937
	link267	PmChr14	25049138	25426403
	link267	PmChr07	50605121	50966098
	link268	PmChr14	25432883	26852930
	link268	PmChr07	50497898	48911275
	link269	PmChr14	27110150	27767152
	link269	PmChr13	33519716	34307823
	link270	PmChr14	27782452	30810194
	link270	PmChr13	37677339	42805461
	link271	PmChr14	30867540	32321905
	link271	PmChr13	43623846	45482871
	link272	PmChr14	32372398	33141797
	link272	PmChr13	46582716	45507207
	link273	PmChr15	20666501	20905178
	link273	PmChr04	24854244	24704816
	link274	PmChr15	32577171	33170818
	link274	PmChr13	43652123	42830846
	link275	PmChr16	6158	1044676
	link275	PmChr15	134705	2248249
	link276	PmChr16	1602464	5332800
	link276	PmChr15	2319510	6460479
	link277	PmChr16	6332406	7449353
	link277	PmChr15	13133939	15641212
	link278	PmChr16	8076929	9705922
	link278	PmChr15	6743035	8480214
	link279	PmChr16	10019199	18036331
	link279	PmChr15	9262319	19297860
	link280	PmChr16	18201376	19197648
	link280	PmChr15	21376391	19435797
	link281	PmChr16	19330030	24126543
	link281	PmChr15	21395943	27373021
	link282	PmChr16	24163463	26102316
	link282	PmChr15	29759460	27376555
	link283	PmChr16	26167443	26409863
	link283	PmChr15	29992517	29629949
	link284	PmChr16	26430535	28271049
	link284	PmChr15	30045888	32479709
	link285	PmChr16	28293080	28918109
	link285	PmChr15	33946304	33240575
	link286	PmChr16	28933786	29077662
	link286	PmChr15	32544798	32490491
	link287	PmChr16	29090150	30510034
	link287	PmChr15	33965607	35707919
	link288	PmChr16	30534391	30902134
	link288	PmChr15	36359586	35729078
	link289	PmChr16	30931281	31650021
	link289	PmChr15	36378217	37036659
	link290	PmChr16	31655475	32023906
	link290	PmChr15	38980493	39308493
	link291	PmChr16	32024751	33675005
	link291	PmChr15	37075201	38827024
	link292	PmChr16	33675298	34377193
	link292	PmChr15	39349355	39887060
	link293	PmChr16	34032841	34103183
	link293	PmChr04	15397548	15300688
	link294	PmChr16	34382658	34429799
	link294	PmChr09	40046148	40005040
	link295	PmChr17	9700	393206
	link295	PmChr06	11065944	11674005
	link296	PmChr17	693202	908444
	link296	PmChr06	11765711	11601243
	link297	PmChr17	743707	1077362
	link297	PmChr05	5705035	5406472
	link298	PmChr17	943974	991252
	link298	PmChr04	13990866	14021342
	link299	PmChr17	1004089	1142503
	link299	PmChr06	10756546	10672975
	link300	PmChr17	34202916	34379101
	link300	PmChr09	6316397	6087833
	link301	PmChr18	34949	1158024
	link301	PmChr17	865342	2178711
	link302	PmChr18	36562	47394
	link302	PmChr06	11568970	11600949
	link303	PmChr18	1178573	1580602
	link303	PmChr17	3145422	2303145
	link304	PmChr18	1587404	3236430
	link304	PmChr17	3233825	5896664
	link305	PmChr18	1876741	2178425
	link305	PmChr06	8602328	8716199
	link306	PmChr18	3322027	4239177
	link306	PmChr17	6383845	8166647
	link307	PmChr18	4386199	5651250
	link307	PmChr17	11506299	9663224
	link308	PmChr18	5830733	6790119
	link308	PmChr17	12989770	15390814
	link309	PmChr18	8352431	10554803
	link309	PmChr17	18955221	16744642
	link310	PmChr18	10756711	10881584
	link310	PmChr17	11932056	12032925
	link311	PmChr18	15291027	21879977
	link311	PmChr17	23294421	19947387
	link312	PmChr18	19162200	19437687
	link312	PmChr17	28722810	28802851
	link313	PmChr18	20114825	22689048
	link313	PmChr17	26939545	28405111
	link314	PmChr18	22721540	22988457
	link314	PmChr17	24618374	22015758
	link315	PmChr18	23948713	25658861
	link315	PmChr17	28967733	32844269
	link316	PmChr18	25787290	25946571
	link316	PmChr17	33376997	33191851
	link317	PmChr18	25959498	26012728
	link317	PmChr17	30263858	30314809
	link318	PmChr18	26175069	26382262
	link318	PmChr17	31838349	31279557
	link319	PmChr18	26453890	27148220
	link319	PmChr17	33485300	35004400
	link320	PmChr18	27215198	27897993
	link320	PmChr17	35938662	35134395
	link321	PmChr18	27976485	28518903
	link321	PmChr17	35940645	36836378
	link322	PmChr18	28742304	30238773
	link322	PmChr17	37078237	38832749
	link323	PmChr18	30290405	31043037
	link323	PmChr17	39095052	39300026
	link324	PmChr18	30709155	30846540
	link324	PmChr17	38842299	38998425
	link325	PmChr18	31112360	31228552
	link325	PmChr04	1507669	1334930
	link326	PmChr18	31289282	31976351
	link326	PmChr06	11517669	10832324
	link327	PmChr18	31294790	31635179
	link327	PmChr17	359640	8366
	link328	PmChr18	31710492	32087742
	link328	PmChr17	459576	792781
	link329	PmChr18	31787087	32135154
	link329	PmChr05	5990780	5651359

## Sheet: Fig 2a
Tree
((((Sitalica:0.0810729476,Pm:0.0795614820):0.0474403861,(Zmays:0.0989618162,Sbicolor:0.0609787028):0.1011864693):0.1372348564,(Taestivum:0.1881638758,Bdistachyon:0.1668544433):0.0870057813):0.1165422868,Osativa:0.1165422868);

## Sheet: Fig 2b
	Specie vs Specie	Distance of fourfold-degenerate sites	Percentage of gene pairs
	P.miliaceum-P.miliaceum	0	0
	P.miliaceum-P.miliaceum	0.01	0.3
	P.miliaceum-P.miliaceum	0.02	3.8
	P.miliaceum-P.miliaceum	0.03	34.5
	P.miliaceum-P.miliaceum	0.04	23.6
	P.miliaceum-P.miliaceum	0.05	6
	P.miliaceum-P.miliaceum	0.06	4.1
	P.miliaceum-P.miliaceum	0.07	0.3
	P.miliaceum-P.miliaceum	0.08	0.2
	P.miliaceum-P.miliaceum	0.09	0.1
	P.miliaceum-P.miliaceum	0.1	0
	P.miliaceum-P.miliaceum	0.11	0.2
	P.miliaceum-P.miliaceum	0.12	0
	P.miliaceum-P.miliaceum	0.13	0
	P.miliaceum-P.miliaceum	0.14	0
	P.miliaceum-P.miliaceum	0.15	0
	P.miliaceum-P.miliaceum	0.16	0
	P.miliaceum-P.miliaceum	0.17	0.2
	P.miliaceum-P.miliaceum	0.18	0
	P.miliaceum-P.miliaceum	0.19	0
	P.miliaceum-P.miliaceum	0.2	0.1
	P.miliaceum-P.miliaceum	0.21	0
	P.miliaceum-P.miliaceum	0.22	0
	P.miliaceum-P.miliaceum	0.23	0
	P.miliaceum-P.miliaceum	0.24	0
	P.miliaceum-P.miliaceum	0.25	0
	P.miliaceum-P.miliaceum	0.26	0
	P.miliaceum-P.miliaceum	0.27	0
	P.miliaceum-P.miliaceum	0.28	0
	P.miliaceum-P.miliaceum	0.29	0
	P.miliaceum-P.miliaceum	0.3	0.1
	P.miliaceum-P.miliaceum	0.31	0.1
	P.miliaceum-P.miliaceum	0.32	0.3
	P.miliaceum-P.miliaceum	0.33	0.4
	P.miliaceum-P.miliaceum	0.34	0.5
	P.miliaceum-P.miliaceum	0.35	0.6
	P.miliaceum-P.miliaceum	0.36	1.8
	P.miliaceum-P.miliaceum	0.37	1.9
	P.miliaceum-P.miliaceum	0.38	1.9
	P.miliaceum-P.miliaceum	0.39	3.2
	P.miliaceum-P.miliaceum	0.4	2.2
	P.miliaceum-P.miliaceum	0.41	2.5
	P.miliaceum-P.miliaceum	0.42	1.2
	P.miliaceum-P.miliaceum	0.43	1.1
	P.miliaceum-P.miliaceum	0.44	1
	P.miliaceum-P.miliaceum	0.45	1
	P.miliaceum-P.miliaceum	0.46	0.8
	P.miliaceum-P.miliaceum	0.47	0.8
	P.miliaceum-P.miliaceum	0.48	0.6
	P.miliaceum-P.miliaceum	0.49	0.5
	P.miliaceum-P.miliaceum	0.5	0.3
	P.miliaceum-P.miliaceum	0.51	0.4
	P.miliaceum-P.miliaceum	0.52	0.4
	P.miliaceum-P.miliaceum	0.53	0.1
	P.miliaceum-P.miliaceum	0.54	0.3
	P.miliaceum-P.miliaceum	0.55	0
	P.miliaceum-P.miliaceum	0.56	0
	P.miliaceum-P.miliaceum	0.57	0
	P.miliaceum-P.miliaceum	0.58	0
	P.miliaceum-P.miliaceum	0.59	0
	P.miliaceum-P.miliaceum	0.6	0
	P.miliaceum-P.miliaceum	0.61	0.1
	P.miliaceum-P.miliaceum	0.62	0.1
	P.miliaceum-P.miliaceum	0.63	0.1
	P.miliaceum-P.miliaceum	0.64	0
	P.miliaceum-P.miliaceum	0.65	0.1
	P.miliaceum-P.miliaceum	0.66	0.1
	P.miliaceum-P.miliaceum	0.67	0.2
	P.miliaceum-P.miliaceum	0.68	0.2
	P.miliaceum-P.miliaceum	0.69	0.1
	P.miliaceum-P.miliaceum	0.7	0
	P.miliaceum-P.miliaceum	0.71	0.1
	P.miliaceum-P.miliaceum	0.72	0.2
	P.miliaceum-P.miliaceum	0.73	0
	P.miliaceum-P.miliaceum	0.74	0
	P.miliaceum-P.miliaceum	0.75	0
	P.miliaceum-P.miliaceum	0.76	0.2
	P.miliaceum-P.miliaceum	0.77	0
	P.miliaceum-P.miliaceum	0.78	0
	P.miliaceum-P.miliaceum	0.79	0.1
	P.miliaceum-P.miliaceum	0.8	0
	P.miliaceum-P.miliaceum	0.81	0
	P.miliaceum-P.miliaceum	0.82	0
	P.miliaceum-P.miliaceum	0.83	0.1
	P.miliaceum-P.miliaceum	0.84	0
	P.miliaceum-P.miliaceum	0.85	0
	P.miliaceum-P.miliaceum	0.86	0
	P.miliaceum-P.miliaceum	0.87	0.1
	P.miliaceum-P.miliaceum	0.88	0
	P.miliaceum-P.miliaceum	0.89	0
	P.miliaceum-P.miliaceum	0.9	0
	P.miliaceum-P.miliaceum	0.91	0
	P.miliaceum-P.miliaceum	0.92	0
	P.miliaceum-P.miliaceum	0.93	0
	P.miliaceum-P.miliaceum	0.94	0
	P.miliaceum-P.miliaceum	0.95	0
	P.miliaceum-P.miliaceum	0.96	0
	P.miliaceum-P.miliaceum	0.97	0
	P.miliaceum-P.miliaceum	0.98	0
	P.miliaceum-P.miliaceum	0.99	0.1
	P.miliaceum-P.miliaceum	1	0
	P.miliaceum-P.miliaceum	1.01	0
	P.miliaceum-P.miliaceum	1.02	0
	P.miliaceum-P.miliaceum	1.03	0
	P.miliaceum-P.miliaceum	1.04	0
	P.miliaceum-P.miliaceum	1.05	0
	P.miliaceum-P.miliaceum	1.06	0
	P.miliaceum-P.miliaceum	1.07	0
	P.miliaceum-P.miliaceum	1.08	0
	P.miliaceum-P.miliaceum	1.09	0
	P.miliaceum-P.miliaceum	1.1	0
	P.miliaceum-P.miliaceum	1.11	0
	P.miliaceum-P.miliaceum	1.12	0
	P.miliaceum-P.miliaceum	1.13	0
	P.miliaceum-P.miliaceum	1.14	0
	P.miliaceum-P.miliaceum	1.15	0
	P.miliaceum-P.miliaceum	1.16	0
	P.miliaceum-P.miliaceum	1.17	0
	P.miliaceum-P.miliaceum	1.18	0
	P.miliaceum-P.miliaceum	1.19	0
	P.miliaceum-P.miliaceum	1.2	0
	P.miliaceum-P.miliaceum	1.21	0
	P.miliaceum-P.miliaceum	1.22	0
	P.miliaceum-P.miliaceum	1.23	0
	P.miliaceum-P.miliaceum	1.24	0
	P.miliaceum-P.miliaceum	1.25	0
	P.miliaceum-P.miliaceum	1.26	0
	P.miliaceum-P.miliaceum	1.27	0
	P.miliaceum-P.miliaceum	1.28	0
	P.miliaceum-P.miliaceum	1.29	0
	P.miliaceum-P.miliaceum	1.3	0
	P.miliaceum-P.miliaceum	1.31	0
	P.miliaceum-P.miliaceum	1.32	0
	P.miliaceum-P.miliaceum	1.33	0
	P.miliaceum-P.miliaceum	1.34	0
	P.miliaceum-P.miliaceum	1.35	0
	P.miliaceum-P.miliaceum	1.36	0
	P.miliaceum-P.miliaceum	1.37	0
	P.miliaceum-P.miliaceum	1.38	0
	P.miliaceum-P.miliaceum	1.39	0
	P.miliaceum-P.miliaceum	1.4	0
	P.miliaceum-P.miliaceum	1.41	0
	P.miliaceum-P.miliaceum	1.42	0
	P.miliaceum-P.miliaceum	1.43	0
	P.miliaceum-P.miliaceum	1.44	0
	P.miliaceum-P.miliaceum	1.45	0
	P.miliaceum-P.miliaceum	1.46	0
	P.miliaceum-P.miliaceum	1.47	0
	P.miliaceum-P.miliaceum	1.48	0
	P.miliaceum-P.miliaceum	1.49	0
	P.miliaceum-P.miliaceum	1.5	0
	P.miliaceum-P.miliaceum	1.51	0
	P.miliaceum-P.miliaceum	1.52	0
	P.miliaceum-P.miliaceum	1.53	0
	P.miliaceum-P.miliaceum	1.54	0
	P.miliaceum-P.miliaceum	1.55	0
	P.miliaceum-P.miliaceum	1.56	0
	P.miliaceum-P.miliaceum	1.57	0
	P.miliaceum-P.miliaceum	1.58	0
	P.miliaceum-P.miliaceum	1.59	0
	P.miliaceum-P.miliaceum	1.6	0
	P.miliaceum-P.miliaceum	1.61	0
	P.miliaceum-P.miliaceum	1.62	0
	P.miliaceum-P.miliaceum	1.63	0
	P.miliaceum-P.miliaceum	1.64	0
	P.miliaceum-P.miliaceum	1.65	0
	P.miliaceum-P.miliaceum	1.66	0
	P.miliaceum-P.miliaceum	1.67	0
	P.miliaceum-P.miliaceum	1.68	0
	P.miliaceum-P.miliaceum	1.69	0
	P.miliaceum-P.miliaceum	1.7	0
	P.miliaceum-P.miliaceum	1.71	0
	P.miliaceum-P.miliaceum	1.72	0
	P.miliaceum-P.miliaceum	1.73	0
	P.miliaceum-P.miliaceum	1.74	0
	P.miliaceum-P.miliaceum	1.75	0
	P.miliaceum-P.miliaceum	1.76	0
	P.miliaceum-P.miliaceum	1.77	0
	P.miliaceum-P.miliaceum	1.78	0
	P.miliaceum-P.miliaceum	1.79	0
	P.miliaceum-P.miliaceum	1.8	0
	P.miliaceum-P.miliaceum	1.81	0
	P.miliaceum-P.miliaceum	1.82	0
	P.miliaceum-P.miliaceum	1.83	0
	P.miliaceum-P.miliaceum	1.84	0
	P.miliaceum-P.miliaceum	1.85	0
	P.miliaceum-P.miliaceum	1.86	0
	P.miliaceum-P.miliaceum	1.87	0
	P.miliaceum-P.miliaceum	1.88	0
	P.miliaceum-P.miliaceum	1.89	0
	P.miliaceum-P.miliaceum	1.9	0
	P.miliaceum-P.miliaceum	1.91	0
	P.miliaceum-P.miliaceum	1.92	0
	P.miliaceum-P.miliaceum	1.93	0
	P.miliaceum-P.miliaceum	1.94	0
	P.miliaceum-P.miliaceum	1.95	0
	P.miliaceum-P.miliaceum	1.96	0
	P.miliaceum-P.miliaceum	1.97	0
	P.miliaceum-P.miliaceum	1.98	0
	P.miliaceum-P.miliaceum	1.99	0
	P.miliaceum-P.miliaceum	2	0
	P.miliaceum-P.miliaceum	2.01	0
	P.miliaceum-P.miliaceum	2.02	0
	P.miliaceum-P.miliaceum	2.03	0
	P.miliaceum-P.miliaceum	2.04	0
	P.miliaceum-P.miliaceum	2.05	0
	P.miliaceum-P.miliaceum	2.06	0
	P.miliaceum-P.miliaceum	2.07	0
	P.miliaceum-P.miliaceum	2.08	0
	P.miliaceum-P.miliaceum	2.09	0
	P.miliaceum-P.miliaceum	2.1	0
	P.miliaceum-P.miliaceum	2.11	0
	P.miliaceum-P.miliaceum	2.12	0
	P.miliaceum-P.miliaceum	2.13	0
	P.miliaceum-P.miliaceum	2.14	0
	P.miliaceum-P.miliaceum	2.15	0
	P.miliaceum-P.miliaceum	2.16	0
	P.miliaceum-P.miliaceum	2.17	0
	P.miliaceum-P.miliaceum	2.18	0
	P.miliaceum-P.miliaceum	2.19	0
	P.miliaceum-P.miliaceum	2.2	0
	P.miliaceum-P.miliaceum	2.21	0
	P.miliaceum-P.miliaceum	2.22	0
	P.miliaceum-P.miliaceum	2.23	0
	P.miliaceum-P.miliaceum	2.24	0
	P.miliaceum-P.miliaceum	2.25	0
	P.miliaceum-P.miliaceum	2.26	0
	P.miliaceum-P.miliaceum	2.27	0
	P.miliaceum-P.miliaceum	2.28	0
	P.miliaceum-P.miliaceum	2.29	0
	P.miliaceum-P.miliaceum	2.3	0
	P.miliaceum-P.miliaceum	2.31	0
	P.miliaceum-P.miliaceum	2.32	0
	P.miliaceum-P.miliaceum	2.33	0
	P.miliaceum-P.miliaceum	2.34	0
	P.miliaceum-P.miliaceum	2.35	0
	P.miliaceum-P.miliaceum	2.36	0
	P.miliaceum-P.miliaceum	2.37	0
	P.miliaceum-P.miliaceum	2.38	0
	P.miliaceum-P.miliaceum	2.39	0
	P.miliaceum-P.miliaceum	2.4	0
	P.miliaceum-P.miliaceum	2.41	0
	P.miliaceum-P.miliaceum	2.42	0
	P.miliaceum-P.miliaceum	2.43	0
	P.miliaceum-P.miliaceum	2.44	0
	P.miliaceum-P.miliaceum	2.45	0
	P.miliaceum-P.miliaceum	2.46	0
	P.miliaceum-P.miliaceum	2.47	0
	P.miliaceum-P.miliaceum	2.48	0
	P.miliaceum-P.miliaceum	2.49	0
	P.miliaceum-P.miliaceum	2.5	0
	P.miliaceum-P.miliaceum	2.51	0
	P.miliaceum-P.miliaceum	2.52	0
	P.miliaceum-P.miliaceum	2.53	0
	P.miliaceum-P.miliaceum	2.54	0
	P.miliaceum-P.miliaceum	2.55	0
	P.miliaceum-P.miliaceum	2.56	0
	P.miliaceum-P.miliaceum	2.57	0
	P.miliaceum-P.miliaceum	2.58	0
	P.miliaceum-P.miliaceum	2.59	0
	P.miliaceum-P.miliaceum	2.6	0
	P.miliaceum-S.italica	0	0
	P.miliaceum-S.italica	0.01	0
	P.miliaceum-S.italica	0.02	0
	P.miliaceum-S.italica	0.03	0
	P.miliaceum-S.italica	0.04	0
	P.miliaceum-S.italica	0.05	0
	P.miliaceum-S.italica	0.06	0.8
	P.miliaceum-S.italica	0.07	14.2
	P.miliaceum-S.italica	0.08	28.5
	P.miliaceum-S.italica	0.09	14.4
	P.miliaceum-S.italica	0.1	5.9
	P.miliaceum-S.italica	0.11	4
	P.miliaceum-S.italica	0.12	1.7
	P.miliaceum-S.italica	0.13	1.2
	P.miliaceum-S.italica	0.14	0.7
	P.miliaceum-S.italica	0.15	0.2
	P.miliaceum-S.italica	0.16	0.2
	P.miliaceum-S.italica	0.17	0.2
	P.miliaceum-S.italica	0.18	0.1
	P.miliaceum-S.italica	0.19	0.1
	P.miliaceum-S.italica	0.2	0
	P.miliaceum-S.italica	0.21	0.1
	P.miliaceum-S.italica	0.22	0
	P.miliaceum-S.italica	0.23	0.1
	P.miliaceum-S.italica	0.24	0
	P.miliaceum-S.italica	0.25	0
	P.miliaceum-S.italica	0.26	0
	P.miliaceum-S.italica	0.27	0
	P.miliaceum-S.italica	0.28	0
	P.miliaceum-S.italica	0.29	0
	P.miliaceum-S.italica	0.3	0
	P.miliaceum-S.italica	0.31	0
	P.miliaceum-S.italica	0.32	0.1
	P.miliaceum-S.italica	0.33	0
	P.miliaceum-S.italica	0.34	0.2
	P.miliaceum-S.italica	0.35	0.2
	P.miliaceum-S.italica	0.36	0.7
	P.miliaceum-S.italica	0.37	0.7
	P.miliaceum-S.italica	0.38	1.9
	P.miliaceum-S.italica	0.39	2
	P.miliaceum-S.italica	0.4	3.2
	P.miliaceum-S.italica	0.41	1.8
	P.miliaceum-S.italica	0.42	1.5
	P.miliaceum-S.italica	0.43	0.7
	P.miliaceum-S.italica	0.44	1.3
	P.miliaceum-S.italica	0.45	0.4
	P.miliaceum-S.italica	0.46	0.6
	P.miliaceum-S.italica	0.47	0.3
	P.miliaceum-S.italica	0.48	0.3
	P.miliaceum-S.italica	0.49	0.4
	P.miliaceum-S.italica	0.5	0.4
	P.miliaceum-S.italica	0.51	0.3
	P.miliaceum-S.italica	0.52	0.2
	P.miliaceum-S.italica	0.53	0.2
	P.miliaceum-S.italica	0.54	0.1
	P.miliaceum-S.italica	0.55	0
	P.miliaceum-S.italica	0.56	0.1
	P.miliaceum-S.italica	0.57	0.1
	P.miliaceum-S.italica	0.58	0.1
	P.miliaceum-S.italica	0.59	0.1
	P.miliaceum-S.italica	0.6	0.2
	P.miliaceum-S.italica	0.61	0.1
	P.miliaceum-S.italica	0.62	0.2
	P.miliaceum-S.italica	0.63	0.2
	P.miliaceum-S.italica	0.64	0.1
	P.miliaceum-S.italica	0.65	0.3
	P.miliaceum-S.italica	0.66	0.2
	P.miliaceum-S.italica	0.67	0.3
	P.miliaceum-S.italica	0.68	0.2
	P.miliaceum-S.italica	0.69	0.2
	P.miliaceum-S.italica	0.7	0.3
	P.miliaceum-S.italica	0.71	0.2
	P.miliaceum-S.italica	0.72	0.3
	P.miliaceum-S.italica	0.73	0.3
	P.miliaceum-S.italica	0.74	0.2
	P.miliaceum-S.italica	0.75	0.4
	P.miliaceum-S.italica	0.76	0.2
	P.miliaceum-S.italica	0.77	0.2
	P.miliaceum-S.italica	0.78	0.3
	P.miliaceum-S.italica	0.79	0.2
	P.miliaceum-S.italica	0.8	0.2
	P.miliaceum-S.italica	0.81	0.2
	P.miliaceum-S.italica	0.82	0.2
	P.miliaceum-S.italica	0.83	0.2
	P.miliaceum-S.italica	0.84	0.1
	P.miliaceum-S.italica	0.85	0.2
	P.miliaceum-S.italica	0.86	0.1
	P.miliaceum-S.italica	0.87	0.2
	P.miliaceum-S.italica	0.88	0.2
	P.miliaceum-S.italica	0.89	0.2
	P.miliaceum-S.italica	0.9	0.1
	P.miliaceum-S.italica	0.91	0.1
	P.miliaceum-S.italica	0.92	0.1
	P.miliaceum-S.italica	0.93	0.1
	P.miliaceum-S.italica	0.94	0.1
	P.miliaceum-S.italica	0.95	0.1
	P.miliaceum-S.italica	0.96	0.1
	P.miliaceum-S.italica	0.97	0.1
	P.miliaceum-S.italica	0.98	0.1
	P.miliaceum-S.italica	0.99	0.1
	P.miliaceum-S.italica	1	0
	P.miliaceum-S.italica	1.01	0.1
	P.miliaceum-S.italica	1.02	0.1
	P.miliaceum-S.italica	1.03	0.1
	P.miliaceum-S.italica	1.04	0
	P.miliaceum-S.italica	1.05	0
	P.miliaceum-S.italica	1.06	0.1
	P.miliaceum-S.italica	1.07	0
	P.miliaceum-S.italica	1.08	0.1
	P.miliaceum-S.italica	1.09	0
	P.miliaceum-S.italica	1.1	0
	P.miliaceum-S.italica	1.11	0.1
	P.miliaceum-S.italica	1.12	0
	P.miliaceum-S.italica	1.13	0
	P.miliaceum-S.italica	1.14	0
	P.miliaceum-S.italica	1.15	0
	P.miliaceum-S.italica	1.16	0.1
	P.miliaceum-S.italica	1.17	0
	P.miliaceum-S.italica	1.18	0
	P.miliaceum-S.italica	1.19	0
	P.miliaceum-S.italica	1.2	0
	P.miliaceum-S.italica	1.21	0.1
	P.miliaceum-S.italica	1.22	0
	P.miliaceum-S.italica	1.23	0
	P.miliaceum-S.italica	1.24	0
	P.miliaceum-S.italica	1.25	0
	P.miliaceum-S.italica	1.26	0
	P.miliaceum-S.italica	1.27	0.1
	P.miliaceum-S.italica	1.28	0
	P.miliaceum-S.italica	1.29	0
	P.miliaceum-S.italica	1.3	0
	P.miliaceum-S.italica	1.31	0
	P.miliaceum-S.italica	1.32	0
	P.miliaceum-S.italica	1.33	0
	P.miliaceum-S.italica	1.34	0
	P.miliaceum-S.italica	1.35	0
	P.miliaceum-S.italica	1.36	0
	P.miliaceum-S.italica	1.37	0
	P.miliaceum-S.italica	1.38	0
	P.miliaceum-S.italica	1.39	0
	P.miliaceum-S.italica	1.4	0
	P.miliaceum-S.italica	1.41	0
	P.miliaceum-S.italica	1.42	0
	P.miliaceum-S.italica	1.43	0
	P.miliaceum-S.italica	1.44	0
	P.miliaceum-S.italica	1.45	0
	P.miliaceum-S.italica	1.46	0
	P.miliaceum-S.italica	1.47	0
	P.miliaceum-S.italica	1.48	0
	P.miliaceum-S.italica	1.49	0
	P.miliaceum-S.italica	1.5	0
	P.miliaceum-S.italica	1.51	0
	P.miliaceum-S.italica	1.52	0
	P.miliaceum-S.italica	1.53	0
	P.miliaceum-S.italica	1.54	0
	P.miliaceum-S.italica	1.55	0
	P.miliaceum-S.italica	1.56	0
	P.miliaceum-S.italica	1.57	0
	P.miliaceum-S.italica	1.58	0
	P.miliaceum-S.italica	1.59	0
	P.miliaceum-S.italica	1.6	0
	P.miliaceum-S.italica	1.61	0
	P.miliaceum-S.italica	1.62	0
	P.miliaceum-S.italica	1.63	0
	P.miliaceum-S.italica	1.64	0
	P.miliaceum-S.italica	1.65	0
	P.miliaceum-S.italica	1.66	0
	P.miliaceum-S.italica	1.67	0
	P.miliaceum-S.italica	1.68	0
	P.miliaceum-S.italica	1.69	0
	P.miliaceum-S.italica	1.7	0
	P.miliaceum-S.italica	1.71	0
	P.miliaceum-S.italica	1.72	0
	P.miliaceum-S.italica	1.73	0
	P.miliaceum-S.italica	1.74	0
	P.miliaceum-S.italica	1.75	0
	P.miliaceum-S.italica	1.76	0
	P.miliaceum-S.italica	1.77	0
	P.miliaceum-S.italica	1.78	0
	P.miliaceum-S.italica	1.79	0
	P.miliaceum-S.italica	1.8	0
	P.miliaceum-S.italica	1.81	0
	P.miliaceum-S.italica	1.82	0
	P.miliaceum-S.italica	1.83	0
	P.miliaceum-S.italica	1.84	0
	P.miliaceum-S.italica	1.85	0
	P.miliaceum-S.italica	1.86	0
	P.miliaceum-S.italica	1.87	0
	P.miliaceum-S.italica	1.88	0
	P.miliaceum-S.italica	1.89	0
	P.miliaceum-S.italica	1.9	0
	P.miliaceum-S.italica	1.91	0
	P.miliaceum-S.italica	1.92	0
	P.miliaceum-S.italica	1.93	0
	P.miliaceum-S.italica	1.94	0
	P.miliaceum-S.italica	1.95	0
	P.miliaceum-S.italica	1.96	0
	P.miliaceum-S.italica	1.97	0
	P.miliaceum-S.italica	1.98	0
	P.miliaceum-S.italica	1.99	0
	P.miliaceum-S.italica	2	0
	P.miliaceum-S.italica	2.01	0
	P.miliaceum-S.italica	2.02	0
	P.miliaceum-S.italica	2.03	0
	P.miliaceum-S.italica	2.04	0
	P.miliaceum-S.italica	2.05	0
	P.miliaceum-S.italica	2.06	0
	P.miliaceum-S.italica	2.07	0
	P.miliaceum-S.italica	2.08	0
	P.miliaceum-S.italica	2.09	0
	P.miliaceum-S.italica	2.1	0
	P.miliaceum-S.italica	2.11	0
	P.miliaceum-S.italica	2.12	0
	P.miliaceum-S.italica	2.13	0
	P.miliaceum-S.italica	2.14	0
	P.miliaceum-S.italica	2.15	0
	P.miliaceum-S.italica	2.16	0
	P.miliaceum-S.italica	2.17	0
	P.miliaceum-S.italica	2.18	0
	P.miliaceum-S.italica	2.19	0
	P.miliaceum-S.italica	2.2	0
	P.miliaceum-S.italica	2.21	0
	P.miliaceum-S.italica	2.22	0
	P.miliaceum-S.italica	2.23	0
	P.miliaceum-S.italica	2.24	0
	P.miliaceum-S.italica	2.25	0
	P.miliaceum-S.italica	2.26	0
	P.miliaceum-S.italica	2.27	0
	P.miliaceum-S.italica	2.28	0
	P.miliaceum-S.italica	2.29	0
	P.miliaceum-S.italica	2.3	0
	P.miliaceum-S.italica	2.31	0
	P.miliaceum-S.italica	2.32	0
	P.miliaceum-S.italica	2.33	0
	P.miliaceum-S.italica	2.34	0
	P.miliaceum-S.italica	2.35	0
	P.miliaceum-S.italica	2.36	0
	P.miliaceum-S.italica	2.37	0
	P.miliaceum-S.italica	2.38	0
	P.miliaceum-S.italica	2.39	0
	P.miliaceum-S.italica	2.4	0
	P.miliaceum-S.italica	2.41	0
	P.miliaceum-S.italica	2.42	0
	P.miliaceum-S.italica	2.43	0
	P.miliaceum-S.italica	2.44	0
	P.miliaceum-S.italica	2.45	0
	P.miliaceum-S.italica	2.46	0
	P.miliaceum-S.italica	2.47	0
	P.miliaceum-S.italica	2.48	0
	P.miliaceum-S.italica	2.49	0
	P.miliaceum-S.italica	2.5	0
	P.miliaceum-S.italica	2.51	0
	P.miliaceum-S.italica	2.52	0
	P.miliaceum-S.italica	2.53	0
	P.miliaceum-S.italica	2.54	0
	P.miliaceum-S.italica	2.55	0
	P.miliaceum-S.italica	2.56	0
	P.miliaceum-S.italica	2.57	0
	P.miliaceum-S.italica	2.58	0
	P.miliaceum-S.italica	2.59	0
	P.miliaceum-S.italica	2.6	0
	S.italica-S.italica	0	0
	S.italica-S.italica	0.01	0
	S.italica-S.italica	0.02	1.1
	S.italica-S.italica	0.03	1.6
	S.italica-S.italica	0.04	3.8
	S.italica-S.italica	0.05	1.9
	S.italica-S.italica	0.06	0
	S.italica-S.italica	0.07	0
	S.italica-S.italica	0.08	0
	S.italica-S.italica	0.09	0
	S.italica-S.italica	0.1	0
	S.italica-S.italica	0.11	0
	S.italica-S.italica	0.12	0.8
	S.italica-S.italica	0.13	0
	S.italica-S.italica	0.14	0
	S.italica-S.italica	0.15	0.3
	S.italica-S.italica	0.16	0
	S.italica-S.italica	0.17	0
	S.italica-S.italica	0.18	0
	S.italica-S.italica	0.19	0
	S.italica-S.italica	0.2	0
	S.italica-S.italica	0.21	0
	S.italica-S.italica	0.22	0.3
	S.italica-S.italica	0.23	0
	S.italica-S.italica	0.24	0.3
	S.italica-S.italica	0.25	0
	S.italica-S.italica	0.26	0
	S.italica-S.italica	0.27	0
	S.italica-S.italica	0.28	0
	S.italica-S.italica	0.29	0.3
	S.italica-S.italica	0.3	0
	S.italica-S.italica	0.31	0
	S.italica-S.italica	0.32	1.7
	S.italica-S.italica	0.33	0
	S.italica-S.italica	0.34	3.4
	S.italica-S.italica	0.35	2.5
	S.italica-S.italica	0.36	3.8
	S.italica-S.italica	0.37	6.9
	S.italica-S.italica	0.38	8.4
	S.italica-S.italica	0.39	11
	S.italica-S.italica	0.4	7.5
	S.italica-S.italica	0.41	7.6
	S.italica-S.italica	0.42	7
	S.italica-S.italica	0.43	4.9
	S.italica-S.italica	0.44	1.9
	S.italica-S.italica	0.45	1
	S.italica-S.italica	0.46	0.8
	S.italica-S.italica	0.47	3.3
	S.italica-S.italica	0.48	1.4
	S.italica-S.italica	0.49	0.7
	S.italica-S.italica	0.5	1.7
	S.italica-S.italica	0.51	0
	S.italica-S.italica	0.52	0.5
	S.italica-S.italica	0.53	0.5
	S.italica-S.italica	0.54	0.4
	S.italica-S.italica	0.55	0
	S.italica-S.italica	0.56	0
	S.italica-S.italica	0.57	0
	S.italica-S.italica	0.58	0
	S.italica-S.italica	0.59	0.4
	S.italica-S.italica	0.6	0.4
	S.italica-S.italica	0.61	0.7
	S.italica-S.italica	0.62	0
	S.italica-S.italica	0.63	0.4
	S.italica-S.italica	0.64	0.6
	S.italica-S.italica	0.65	0.7
	S.italica-S.italica	0.66	0
	S.italica-S.italica	0.67	0.4
	S.italica-S.italica	0.68	0
	S.italica-S.italica	0.69	0.3
	S.italica-S.italica	0.7	0.5
	S.italica-S.italica	0.71	0.7
	S.italica-S.italica	0.72	0.3
	S.italica-S.italica	0.73	0
	S.italica-S.italica	0.74	0.9
	S.italica-S.italica	0.75	0
	S.italica-S.italica	0.76	0.3
	S.italica-S.italica	0.77	0
	S.italica-S.italica	0.78	0
	S.italica-S.italica	0.79	0.4
	S.italica-S.italica	0.8	0
	S.italica-S.italica	0.81	0.3
	S.italica-S.italica	0.82	0
	S.italica-S.italica	0.83	0.3
	S.italica-S.italica	0.84	0
	S.italica-S.italica	0.85	0
	S.italica-S.italica	0.86	0.4
	S.italica-S.italica	0.87	0
	S.italica-S.italica	0.88	0.3
	S.italica-S.italica	0.89	0.3
	S.italica-S.italica	0.9	1.1
	S.italica-S.italica	0.91	0
	S.italica-S.italica	0.92	0
	S.italica-S.italica	0.93	0
	S.italica-S.italica	0.94	0
	S.italica-S.italica	0.95	0
	S.italica-S.italica	0.96	0
	S.italica-S.italica	0.97	0.3
	S.italica-S.italica	0.98	0
	S.italica-S.italica	0.99	0
	S.italica-S.italica	1	0
	S.italica-S.italica	1.01	0.4
	S.italica-S.italica	1.02	0.7
	S.italica-S.italica	1.03	0.3
	S.italica-S.italica	1.04	0
	S.italica-S.italica	1.05	0
	S.italica-S.italica	1.06	0
	S.italica-S.italica	1.07	0
	S.italica-S.italica	1.08	0.3
	S.italica-S.italica	1.09	0
	S.italica-S.italica	1.1	0
	S.italica-S.italica	1.11	0
	S.italica-S.italica	1.12	0
	S.italica-S.italica	1.13	0
	S.italica-S.italica	1.14	0
	S.italica-S.italica	1.15	0
	S.italica-S.italica	1.16	0
	S.italica-S.italica	1.17	0
	S.italica-S.italica	1.18	0.3
	S.italica-S.italica	1.19	0
	S.italica-S.italica	1.2	0
	S.italica-S.italica	1.21	0
	S.italica-S.italica	1.22	0
	S.italica-S.italica	1.23	0
	S.italica-S.italica	1.24	0
	S.italica-S.italica	1.25	0.3
	S.italica-S.italica	1.26	0
	S.italica-S.italica	1.27	0
	S.italica-S.italica	1.28	0
	S.italica-S.italica	1.29	0
	S.italica-S.italica	1.3	0
	S.italica-S.italica	1.31	0
	S.italica-S.italica	1.32	0
	S.italica-S.italica	1.33	0
	S.italica-S.italica	1.34	0
	S.italica-S.italica	1.35	0
	S.italica-S.italica	1.36	0
	S.italica-S.italica	1.37	0
	S.italica-S.italica	1.38	0
	S.italica-S.italica	1.39	0
	S.italica-S.italica	1.4	0.3
	S.italica-S.italica	1.41	0.3
	S.italica-S.italica	1.42	0
	S.italica-S.italica	1.43	0
	S.italica-S.italica	1.44	0
	S.italica-S.italica	1.45	0
	S.italica-S.italica	1.46	0
	S.italica-S.italica	1.47	0
	S.italica-S.italica	1.48	0
	S.italica-S.italica	1.49	0
	S.italica-S.italica	1.5	0
	S.italica-S.italica	1.51	0
	S.italica-S.italica	1.52	0
	S.italica-S.italica	1.53	0
	S.italica-S.italica	1.54	0
	S.italica-S.italica	1.55	0
	S.italica-S.italica	1.56	0
	S.italica-S.italica	1.57	0
	S.italica-S.italica	1.58	0
	S.italica-S.italica	1.59	0
	S.italica-S.italica	1.6	0
	S.italica-S.italica	1.61	0
	S.italica-S.italica	1.62	0
	S.italica-S.italica	1.63	0
	S.italica-S.italica	1.64	0
	S.italica-S.italica	1.65	0
	S.italica-S.italica	1.66	0
	S.italica-S.italica	1.67	0
	S.italica-S.italica	1.68	0
	S.italica-S.italica	1.69	0
	S.italica-S.italica	1.7	0
	S.italica-S.italica	1.71	0
	S.italica-S.italica	1.72	0
	S.italica-S.italica	1.73	0
	S.italica-S.italica	1.74	0
	S.italica-S.italica	1.75	0
	S.italica-S.italica	1.76	0
	S.italica-S.italica	1.77	0
	S.italica-S.italica	1.78	0
	S.italica-S.italica	1.79	0
	S.italica-S.italica	1.8	0
	S.italica-S.italica	1.81	0
	S.italica-S.italica	1.82	0
	S.italica-S.italica	1.83	0
	S.italica-S.italica	1.84	0
	S.italica-S.italica	1.85	0
	S.italica-S.italica	1.86	0
	S.italica-S.italica	1.87	0
	S.italica-S.italica	1.88	0
	S.italica-S.italica	1.89	0
	S.italica-S.italica	1.9	0
	S.italica-S.italica	1.91	0
	S.italica-S.italica	1.92	0
	S.italica-S.italica	1.93	0
	S.italica-S.italica	1.94	0
	S.italica-S.italica	1.95	0
	S.italica-S.italica	1.96	0
	S.italica-S.italica	1.97	0
	S.italica-S.italica	1.98	0
	S.italica-S.italica	1.99	0
	S.italica-S.italica	2	0
	S.italica-S.italica	2.01	0
	S.italica-S.italica	2.02	0
	S.italica-S.italica	2.03	0
	S.italica-S.italica	2.04	0
	S.italica-S.italica	2.05	0
	S.italica-S.italica	2.06	0
	S.italica-S.italica	2.07	0
	S.italica-S.italica	2.08	0
	S.italica-S.italica	2.09	0
	S.italica-S.italica	2.1	0
	S.italica-S.italica	2.11	0
	S.italica-S.italica	2.12	0
	S.italica-S.italica	2.13	0
	S.italica-S.italica	2.14	0
	S.italica-S.italica	2.15	0
	S.italica-S.italica	2.16	0
	S.italica-S.italica	2.17	0
	S.italica-S.italica	2.18	0
	S.italica-S.italica	2.19	0
	S.italica-S.italica	2.2	0
	S.italica-S.italica	2.21	0
	S.italica-S.italica	2.22	0
	S.italica-S.italica	2.23	0
	S.italica-S.italica	2.24	0
	S.italica-S.italica	2.25	0
	S.italica-S.italica	2.26	0
	S.italica-S.italica	2.27	0
	S.italica-S.italica	2.28	0
	S.italica-S.italica	2.29	0
	S.italica-S.italica	2.3	0
	S.italica-S.italica	2.31	0
	S.italica-S.italica	2.32	0
	S.italica-S.italica	2.33	0
	S.italica-S.italica	2.34	0
	S.italica-S.italica	2.35	0
	S.italica-S.italica	2.36	0
	S.italica-S.italica	2.37	0
	S.italica-S.italica	2.38	0
	S.italica-S.italica	2.39	0
	S.italica-S.italica	2.4	0
	S.italica-S.italica	2.41	0
	S.italica-S.italica	2.42	0
	S.italica-S.italica	2.43	0
	S.italica-S.italica	2.44	0
	S.italica-S.italica	2.45	0
	S.italica-S.italica	2.46	0
	S.italica-S.italica	2.47	0
	S.italica-S.italica	2.48	0
	S.italica-S.italica	2.49	0
	S.italica-S.italica	2.5	0
	S.italica-S.italica	2.51	0
	S.italica-S.italica	2.52	0
	S.italica-S.italica	2.53	0
	S.italica-S.italica	2.54	0
	S.italica-S.italica	2.55	0
	S.italica-S.italica	2.56	0
	S.italica-S.italica	2.57	0
	S.italica-S.italica	2.58	0
	S.italica-S.italica	2.59	0
	S.italica-S.italica	2.6	0

## Sheet: Fig 2c
	Pm-Sb links						Pm-Si links
	Links	Chromosome	Start	End			Links	Chromosome	Start	End
	link100	SbChr02	46925413	56763812			link10	SiChr1	76445	491104
	link100	PmChr04	29330611	25760461			link10	PmChr11	23960187	24503270
	link101	SbChr02	47706815	47772658			link100	SiChr2	16914530	17034711
	link101	PmChr03	44224146	44386430			link100	PmChr04	21250897	21478357
	link102	SbChr02	49231549	53890019			link101	SiChr2	18219194	19058344
	link102	PmChr03	46417290	49181630			link101	PmChr03	37870703	38289330
	link103	SbChr02	54480172	57176527			link102	SiChr2	18219194	19923803
	link103	PmChr03	49703061	52874515			link102	PmChr04	17200421	20909329
	link104	SbChr02	56856271	57209406			link103	SiChr2	20111875	20661276
	link104	PmChr04	25038931	25700992			link103	PmChr03	43256901	44465016
	link105	SbChr02	57206423	57553947			link104	SiChr2	20362930	20885238
	link105	PmChr15	20931098	20666501			link104	PmChr04	29992803	30546787
	link106	SbChr02	57219145	57848337			link105	SiChr2	20868211	21820016
	link106	PmChr04	24704816	25374257			link105	PmChr03	41323368	42810378
	link107	SbChr02	57562124	61984595			link106	SiChr2	20877812	21617443
	link107	PmChr03	53070665	57853361			link106	PmChr03	37011317	35585720
	link108	SbChr02	57860760	60797333			link107	SiChr2	21126028	21927997
	link108	PmChr04	24651788	22765687			link107	PmChr04	15273394	21105182
	link109	SbChr02	58634152	58832939			link108	SiChr2	22685529	22844802
	link11	SbChr01	22391	1418917			link108	PmChr15	31259626	31112424
	link11	PmChr01	66862511	66117092			link109	SiChr2	22685529	22844802
	link110	SbChr02	60869170	64508835			link109	PmChr16	27575310	27412958
	link110	PmChr04	30214817	33268518			link11	SiChr1	90959	340981
	link111	SbChr02	61996126	67656857			link11	PmChr12	450831	112410
	link111	PmChr03	62183	5224630			link110	SiChr2	23093433	23636088
	link112	SbChr02	63949960	64304970			link110	PmChr04	29583213	29096575
	link112	PmChr13	43641361	44333200			link111	SiChr2	23199404	23303090
	link113	SbChr02	63987901	64304970			link111	PmChr03	38574464	38713161
	link113	PmChr14	30884378	31290099			link112	SiChr2	23549438	23591395
	link114	SbChr02	64446692	64550820			link112	PmChr03	44213127	44386430
	link114	PmChr13	44494351	44705073			link113	SiChr2	23783177	24162122
	link115	SbChr02	64446692	64550820			link113	PmChr04	29931055	29624878
	link115	PmChr14	31452519	31637183			link114	SiChr2	23962812	24391454
	link116	SbChr02	64510410	65986793			link114	PmChr03	35099926	36632177
	link116	PmChr04	34509340	33290096			link115	SiChr2	24316085	28347012
	link117	SbChr02	65992090	69156400			link115	PmChr04	29076060	25760461
	link117	PmChr04	34535583	37293177			link116	SiChr2	24514885	28768475
	link118	SbChr02	67674707	70162164			link116	PmChr03	46417290	52874515
	link118	PmChr03	5363864	7660105			link117	SiChr2	28387540	28792182
	link119	SbChr02	69171318	70128689			link117	PmChr04	25038931	25700992
	link119	PmChr04	37854085	38593072			link118	SiChr2	28789176	29002348
	link12	SbChr01	53781	6105842			link118	PmChr15	20931098	20530447
	link12	PmChr02	49633817	53807078			link119	SiChr2	28823782	32116709
	link120	SbChr02	69982689	70341304			link119	PmChr04	25467547	22740611
	link121	SbChr02	70168822	70456848			link12	SiChr1	346368	491104
	link122	SbChr02	70317530	70897404			link12	PmChr12	497197	569609
	link122	PmChr04	37332865	37813808			link120	SiChr2	29004455	33589633
	link123	SbChr02	70461658	71170627			link120	PmChr03	53070665	57853361
	link123	PmChr03	7730539	8439073			link121	SiChr2	30073276	30251791
	link124	SbChr02	70907539	73228268			link122	SiChr2	32173778	36888981
	link124	PmChr04	39825994	41617987			link122	PmChr04	30214817	33268518
	link125	SbChr02	71215427	71708719			link123	SiChr2	33620929	40274595
	link125	PmChr03	8976794	8467115			link123	PmChr03	62183	5224630
	link126	SbChr02	71748119	72305524			link124	SiChr2	36784816	36969756
	link126	PmChr03	9473137	9030006			link124	PmChr13	44465451	44814332
	link127	SbChr02	72312731	77685494			link125	SiChr2	36784816	36929786
	link127	PmChr03	9521389	13694568			link125	PmChr14	31409620	31637183
	link128	SbChr02	73236618	74871053			link126	SiChr2	36834771	38427633
	link128	PmChr04	38636659	39774575			link126	PmChr04	34509340	33290096
	link129	SbChr02	74915167	75668192			link127	SiChr2	38430603	41883503
	link129	PmChr04	41651080	42238674			link127	PmChr04	34535583	37293177
	link13	SbChr01	1403696	2631312			link128	SiChr2	40302590	40809907
	link13	PmChr01	22296708	21255576			link128	PmChr03	5771859	5107421
	link130	SbChr02	75665096	76402443			link129	SiChr2	40801125	42801686
	link130	PmChr04	42631942	42239685			link129	PmChr03	5824735	7660105
	link131	SbChr02	76415873	77724954			link13	SiChr1	565759	3433901
	link131	PmChr04	42633123	43544023			link13	PmChr12	8002567	5362488
	link132	SbChr03	25395	4276922			link130	SiChr2	41913525	42742380
	link132	PmChr07	54667298	51080777			link130	PmChr04	37854085	38593072
	link133	SbChr03	25395	5714231			link131	SiChr2	42674620	42860164
	link133	PmChr08	37374	4021313			link132	SiChr2	42825889	43132961
	link134	SbChr03	82224	125590			link133	SiChr2	42952631	43524551
	link134	PmChr01	25648869	25582472			link133	PmChr04	37332865	37813808
	link135	SbChr03	82224	125590			link134	SiChr2	43133849	43716955
	link135	PmChr02	578365	539107			link134	PmChr03	7730539	8439073
	link136	SbChr03	4042089	4078932			link135	SiChr2	43542929	45604924
	link136	PmChr02	565931	534989			link135	PmChr04	39825994	41617987
	link137	SbChr03	4291475	4914989			link136	SiChr2	43757638	44279425
	link137	PmChr07	468881	18021			link136	PmChr03	8976794	8467115
	link138	SbChr03	4941164	5186593			link137	SiChr2	44318561	44800473
	link138	PmChr07	501865	676449			link137	PmChr03	9473137	9030006
	link139	SbChr03	5295008	5387301			link138	SiChr2	44803265	49166259
	link139	PmChr07	4379964	4536579			link138	PmChr03	9521389	13694568
	link14	SbChr01	2632380	5097087			link139	SiChr2	45625299	47032860
	link14	PmChr01	19431672	21238408			link139	PmChr04	38636659	39774575
	link140	SbChr03	5295008	5387301			link14	SiChr1	593248	2539389
	link140	PmChr08	6539495	6594997			link14	PmChr11	36231494	39798258
	link141	SbChr03	5394259	5729667			link140	SiChr2	47041658	47642731
	link141	PmChr07	700145	978096			link140	PmChr04	41651080	42238674
	link142	SbChr03	5938350	6341516			link141	SiChr2	47643063	48180811
	link142	PmChr07	1043053	1330827			link141	PmChr04	42631942	42239685
	link143	SbChr03	5938350	7819743			link142	SiChr2	47997876	48131177
	link143	PmChr08	4065864	5297589			link142	PmChr02	38744833	38847354
	link144	SbChr03	6360480	6912375			link143	SiChr2	48201697	49166259
	link144	PmChr07	1848006	1470414			link143	PmChr04	42633123	43549468
	link145	SbChr03	6869354	8523922			link144	SiChr3	9090	140118
	link145	PmChr07	3211113	1927576			link144	PmChr16	34295008	34498219
	link146	SbChr03	8039860	10400656			link145	SiChr3	19865	54322
	link146	PmChr08	5302115	6722222			link145	PmChr15	39844901	39887060
	link147	SbChr03	8580681	8595519			link146	SiChr3	66697	98664
	link148	SbChr03	8664262	9935782			link146	PmChr09	40046148	40005040
	link148	PmChr07	4031291	3273174			link147	SiChr3	131942	246235
	link149	SbChr03	9939317	18261655			link147	PmChr04	15412357	15300688
	link149	PmChr07	4172059	13005771			link148	SiChr3	148731	428617
	link15	SbChr01	5025532	5087994			link148	PmChr16	34032841	34253281
	link15	PmChr01	19430298	19393458			link149	SiChr3	248725	785488
	link150	SbChr03	10427410	11710373			link149	PmChr15	39801932	39348464
	link150	PmChr08	7651885	6762817			link15	SiChr1	2545734	3485894
	link151	SbChr03	11719447	20004810			link15	PmChr11	2361496	1478998
	link151	PmChr08	7688073	13994576			link150	SiChr3	440652	1223322
	link152	SbChr03	15833855	15907913			link150	PmChr16	33985010	33273770
	link152	PmChr08	11588125	11645829			link151	SiChr3	779864	1234589
	link153	SbChr03	16971410	18176542			link151	PmChr15	38827024	38396036
	link153	PmChr05	11271324	11436289			link152	SiChr3	1252269	2010660
	link154	SbChr03	17798454	18404681			link152	PmChr15	37594021	38395413
	link154	PmChr07	24497352	23996754			link153	SiChr3	1264456	2010660
	link155	SbChr03	19125439	19717243			link153	PmChr16	32488934	33267134
	link155	PmChr07	19577166	22588905			link154	SiChr3	2014434	2117275
	link156	SbChr03	19672132	20004810			link154	PmChr15	37583606	37498275
	link156	PmChr07	27239119	27293433			link155	SiChr3	2014434	2117275
	link157	SbChr03	19716137	27271626			link155	PmChr16	32475567	32362041
	link157	PmChr08	15435115	14681855			link156	SiChr3	2176734	2430425
	link158	SbChr03	20043874	21132823			link156	PmChr06	4887971	5182774
	link158	PmChr07	14405566	12647091			link157	SiChr3	2176734	2219277
	link159	SbChr03	39371671	44929653			link157	PmChr09	32961814	33248595
	link159	PmChr08	22104822	24213119			link158	SiChr3	2185620	2313085
	link16	SbChr01	5088847	10578280			link158	PmChr05	11571688	11703283
	link16	PmChr01	22345988	27030383			link159	SiChr3	2329153	2430425
	link160	SbChr03	40407298	45317057			link159	PmChr05	11049086	10858260
	link160	PmChr07	24697929	25083479			link16	SiChr1	3512547	4053071
	link161	SbChr03	45310302	48838378			link16	PmChr11	1024274	1417834
	link161	PmChr08	29458936	31097123			link160	SiChr3	2437920	3827631
	link162	SbChr03	45492000	48917277			link160	PmChr06	6412486	5149423
	link162	PmChr07	19732521	16583687			link161	SiChr3	2458906	3816104
	link163	SbChr03	45522119	45958108			link161	PmChr05	9529699	10848248
	link163	PmChr07	26992831	26025143			link162	SiChr3	3839541	6269133
	link164	SbChr03	48914545	51836249			link162	PmChr05	9548079	6879436
	link164	PmChr08	32637072	31193598			link163	SiChr3	3841300	5845169
	link165	SbChr03	49027616	50050228			link163	PmChr06	6400055	8270980
	link165	PmChr07	22277392	23155449			link164	SiChr3	5848629	6405868
	link166	SbChr03	50284500	57646278			link164	PmChr06	9686897	9332210
	link166	PmChr07	27351674	35567579			link165	SiChr3	6281992	6429897
	link167	SbChr03	50680412	50804527			link165	PmChr05	6648740	6777129
	link167	PmChr07	25726988	25651569			link166	SiChr3	6437042	6654715
	link168	SbChr03	51837501	61468176			link166	PmChr05	11937530	12056078
	link168	PmChr08	32685526	38827995			link167	SiChr3	6437042	7615394
	link169	SbChr03	57666580	58953684			link167	PmChr06	4306471	3529306
	link169	PmChr07	36849891	35624573			link168	SiChr3	6664702	9813206
	link17	SbChr01	6115167	8200516			link168	PmChr05	46555803	49222447
	link17	PmChr02	4303651	2766536			link169	SiChr3	7629441	9424731
	link170	SbChr03	57764407	58071166			link169	PmChr06	2337488	3513249
	link170	PmChr06	2172601	2090300			link17	SiChr1	3672809	8238005
	link171	SbChr03	58664752	59250618			link17	PmChr12	5275760	1846288
	link171	PmChr05	49701036	49994547			link170	SiChr3	9392802	12872977
	link172	SbChr03	58664752	59078061			link170	PmChr06	2337194	165083
	link172	PmChr06	1788131	1604388			link171	SiChr3	9551845	9690404
	link173	SbChr03	58973933	64717818			link171	PmChr07	36783594	36443409
	link173	PmChr07	36862506	42564800			link172	SiChr3	9551845	9690404
	link174	SbChr03	59812780	60065488			link172	PmChr08	36018325	36246024
	link174	PmChr05	49440756	49303600			link173	SiChr3	9856916	11205931
	link175	SbChr03	60727143	60813528			link173	PmChr05	49495298	50328302
	link176	SbChr03	61476112	62037618			link174	SiChr3	11215205	11429554
	link176	PmChr08	39354366	38857659			link174	PmChr05	49454783	49251527
	link177	SbChr03	61796748	62061425			link175	SiChr3	11433390	20691579
	link177	PmChr06	394823	293363			link175	PmChr05	50365441	56899671
	link178	SbChr03	62066465	67332115			link176	SiChr3	12882281	13654605
	link178	PmChr08	39372864	43554381			link176	PmChr06	11790806	12213227
	link179	SbChr03	64746042	66159324			link177	SiChr3	13660513	14014380
	link179	PmChr07	43977470	42634915			link177	PmChr08	16410322	16110772
	link18	SbChr01	8225098	11622731			link178	SiChr3	14024851	23695581
	link18	PmChr02	22244	2568099			link178	PmChr06	12225507	18191773
	link180	SbChr03	65260392	65530922			link179	SiChr3	14633155	14787434
	link180	PmChr05	52948500	53164476			link179	PmChr07	43496358	43410371
	link181	SbChr03	65682270	66486516			link18	SiChr1	4105346	4597158
	link181	PmChr05	53244736	53967116			link18	PmChr11	40376949	39830212
	link182	SbChr03	65682270	66486516			link180	SiChr3	14854877	15058116
	link182	PmChr06	13106166	13663258			link180	PmChr08	42152150	42388344
	link183	SbChr03	66179184	73733058			link181	SiChr3	16480177	17255365
	link183	PmChr07	44015381	50497898			link181	PmChr08	43030995	43220386
	link184	SbChr03	66990579	67229166			link182	SiChr3	17492657	17595563
	link184	PmChr06	14141879	14267497			link182	PmChr07	44657955	44788916
	link185	SbChr03	67243310	71496210			link183	SiChr3	17552152	17581399
	link185	PmChr13	34349650	37648137			link183	PmChr08	43375503	43421996
	link186	SbChr03	69243651	69483928			link184	SiChr3	18773651	18791669
	link186	PmChr06	15561790	15703370			link184	PmChr13	35239590	35276984
	link187	SbChr03	71549465	74343277			link185	SiChr3	18777575	18881361
	link187	PmChr14	26852930	25049138			link185	PmChr07	46039044	46089270
	link188	SbChr03	73712678	74368537			link186	SiChr3	20717696	20859563
	link188	PmChr07	50966098	50598005			link186	PmChr05	46340685	46511887
	link189	SbChr04	54755	4554129			link187	SiChr3	20856368	21473268
	link189	PmChr11	23960187	27421205			link187	PmChr05	45655271	46316551
	link19	SbChr01	10526350	10877123			link188	SiChr3	21490493	21785112
	link19	PmChr01	27444404	27129149			link189	SiChr3	21951014	27310355
	link190	SbChr04	71139	434187			link189	PmChr05	45534147	36639162
	link190	PmChr12	450831	112410			link19	SiChr1	4684579	5048838
	link191	SbChr04	438745	1656081			link19	PmChr11	2377238	2697632
	link191	PmChr12	497197	1110236			link190	SiChr3	23777876	24025450
	link192	SbChr04	1669748	2181440			link190	PmChr06	22647789	22498568
	link192	PmChr12	1512849	1783225			link191	SiChr3	24069747	25832212
	link193	SbChr04	2227826	2797309			link191	PmChr06	18337365	20931870
	link193	PmChr12	1135303	1490911			link192	SiChr3	25894179	26541666
	link194	SbChr04	2812176	12834729			link192	PmChr06	22852728	21478070
	link194	PmChr12	1846288	7937288			link193	SiChr3	26596460	27175742
	link195	SbChr04	4590758	4797561			link193	PmChr06	30183365	27702693
	link195	PmChr11	29941445	29805962			link194	SiChr3	27098079	27894982
	link196	SbChr04	4803664	5292249			link194	PmChr05	23009260	24584391
	link196	PmChr11	3248289	2795551			link195	SiChr3	27182007	27528200
	link197	SbChr04	5352084	6334959			link195	PmChr06	21268223	21419687
	link197	PmChr11	969951	328166			link196	SiChr3	27604469	28395654
	link198	SbChr04	5438194	5558631			link196	PmChr06	29310404	31177772
	link198	PmChr10	27602374	27367366			link197	SiChr3	27911306	30269918
	link199	SbChr04	6363065	6639273			link197	PmChr05	28126594	30196281
	link199	PmChr11	2697632	2377238			link198	SiChr3	28715122	33218244
	link20	SbChr01	10965061	13027654			link198	PmChr06	26585086	23161644
	link20	PmChr01	27490382	29138716			link199	SiChr3	30800872	33680591
	link200	SbChr04	6659208	7334276			link199	PmChr05	31563213	33544928
	link200	PmChr11	39803777	40376949			link20	SiChr1	5052470	5878856
	link201	SbChr04	7211196	7302634			link20	PmChr11	328166	969951
	link201	PmChr09	43443476	43361028			link200	SiChr3	33605373	34062228
	link202	SbChr04	7408007	8937824			link200	PmChr06	33713947	32802132
	link202	PmChr11	895869	2361496			link201	SiChr3	34160237	35290351
	link203	SbChr04	7759304	8190721			link201	PmChr05	21314406	22709878
	link203	PmChr09	42328533	41494745			link202	SiChr3	34190773	34571024
	link204	SbChr04	8530019	8920208			link202	PmChr06	35873010	36083167
	link204	PmChr09	40867362	40253527			link203	SiChr3	35032010	36793550
	link205	SbChr04	8530019	9379516			link203	PmChr06	31324802	33938067
	link205	PmChr10	25100435	24403149			link204	SiChr3	35460132	36773854
	link206	SbChr04	8805507	12911141			link204	PmChr05	36227129	32747313
	link206	PmChr11	39798258	36241907			link205	SiChr3	36906814	37414717
	link207	SbChr04	13420736	14366123			link205	PmChr05	30519438	31564364
	link207	PmChr11	36243089	34821663			link206	SiChr3	36906814	38316625
	link208	SbChr04	13420736	19444355			link206	PmChr06	35367057	32902876
	link208	PmChr12	7935980	10771814			link207	SiChr3	37633153	38316625
	link209	SbChr04	14127703	15153622			link207	PmChr05	25275819	27576074
	link209	PmChr11	33326626	32604090			link208	SiChr3	38360112	38975740
	link21	SbChr01	11685556	12111786			link208	PmChr06	35860710	35437096
	link21	PmChr02	2727316	2509037			link209	SiChr3	38574748	40741952
	link210	SbChr04	14756481	15058682			link209	PmChr05	21193218	18151361
	link210	PmChr11	30289537	30442619			link21	SiChr1	5922856	6345357
	link211	SbChr04	16033868	19509729			link21	PmChr11	2795551	3248289
	link211	PmChr11	35031108	31078047			link210	SiChr3	39113529	40541822
	link212	SbChr04	16795557	37920717			link210	PmChr06	36183104	37179822
	link212	PmChr12	12673727	13967425			link211	SiChr3	40842266	42575905
	link213	SbChr04	19511822	20199292			link211	PmChr05	12229747	13052650
	link213	PmChr11	30747616	30652986			link212	SiChr3	40842266	41319701
	link214	SbChr04	21285737	23280197			link212	PmChr06	40296778	39967151
	link214	PmChr11	29164876	28123843			link213	SiChr3	42182758	42801116
	link215	SbChr04	21449775	23731465			link213	PmChr06	39450811	39916726
	link215	PmChr12	18337769	22416180			link214	SiChr3	42577369	43126317
	link216	SbChr04	34695503	42916991			link214	PmChr05	13416955	13091981
	link216	PmChr11	6738199	10323486			link215	SiChr3	42832146	46586884
	link217	SbChr04	38384364	42916991			link215	PmChr06	39648911	37270130
	link217	PmChr12	22525154	24258928			link216	SiChr3	43144322	46569504
	link218	SbChr04	43732274	45592262			link216	PmChr05	13454889	17839461
	link218	PmChr12	27269702	28079737			link217	SiChr3	46595539	46753207
	link219	SbChr04	43950512	46935381			link217	PmChr05	12244859	12123039
	link219	PmChr11	5064505	3824454			link218	SiChr3	46595539	48828546
	link22	SbChr01	12128660	22911938			link218	PmChr06	40294104	42132714
	link22	PmChr02	4336536	10036178			link219	SiChr3	46786281	49035977
	link220	SbChr04	46308281	47705164			link219	PmChr05	3844916	1952902
	link220	PmChr12	24616030	25238974			link22	SiChr1	6357182	6524166
	link221	SbChr04	46974884	48399044			link22	PmChr11	29805962	29941445
	link221	PmChr11	15205996	14558414			link220	SiChr3	48841444	49711908
	link222	SbChr04	47816942	48979099			link220	PmChr05	1185996	1930162
	link222	PmChr11	17608557	16986467			link221	SiChr3	48841444	49674395
	link223	SbChr04	48096694	49891210			link221	PmChr06	42863580	42154720
	link223	PmChr12	28205483	28731606			link222	SiChr3	49719719	50630005
	link224	SbChr04	48421407	49504861			link222	PmChr05	1138786	91281
	link224	PmChr11	16040217	15311190			link223	SiChr3	49719719	50630005
	link225	SbChr04	49541926	56081401			link223	PmChr06	42889550	43696118
	link225	PmChr11	17347426	23411887			link224	SiChr4	110913	505365
	link226	SbChr04	49916106	51753544			link224	PmChr10	608219	985697
	link226	PmChr12	29853122	28785176			link225	SiChr4	118717	2197620
	link227	SbChr04	51292092	51738388			link225	PmChr09	9771	2077229
	link227	PmChr16	20947335	21173288			link226	SiChr4	522312	1210411
	link228	SbChr04	51593264	52666119			link226	PmChr10	577569	9248
	link228	PmChr12	30558796	29902771			link227	SiChr4	1211908	1713045
	link229	SbChr04	51771733	51833453			link227	PmChr10	1010602	1627696
	link23	SbChr01	13028070	14251205			link228	SiChr4	1607030	2051628
	link23	PmChr01	29828344	29163669			link228	PmChr10	1805140	1449812
	link230	SbChr04	52696744	57784615			link229	SiChr4	2052591	2460878
	link230	PmChr12	30641303	34340159			link229	PmChr10	1854572	2072789
	link231	SbChr04	56089565	57784615			link23	SiChr1	6555860	7365340
	link231	PmChr12	12579105	11093229			link23	PmChr11	27421205	26529980
	link232	SbChr04	56246907	56542844			link230	SiChr4	2208526	2478701
	link232	PmChr16	24838619	24571185			link230	PmChr09	2561968	2417966
	link233	SbChr04	56881290	57360047			link231	SiChr4	2486228	3216656
	link233	PmChr15	29669598	30190730			link231	PmChr09	4732889	5258230
	link234	SbChr04	57807690	58033140			link232	SiChr4	2586988	5831790
	link234	PmChr11	43884390	43974140			link232	PmChr10	4082551	2103698
	link235	SbChr04	57807690	58505548			link233	SiChr4	3256291	5256703
	link235	PmChr12	39216050	38627631			link233	PmChr09	4169328	2600465
	link236	SbChr04	58026487	58251155			link234	SiChr4	5111954	5842179
	link236	PmChr09	8068291	8332957			link234	PmChr09	2105610	2424570
	link237	SbChr04	58042578	58347882			link235	SiChr4	5884709	5944027
	link237	PmChr11	44592022	44083809			link235	PmChr10	4114475	4151007
	link238	SbChr04	58381947	58723014			link236	SiChr4	5950563	6438898
	link238	PmChr11	46221229	45903320			link236	PmChr10	6473350	6776941
	link239	SbChr04	58572128	59876176			link237	SiChr4	5958940	6438898
	link239	PmChr12	37622490	38529341			link237	PmChr09	8480440	9523724
	link24	SbChr01	14055607	18204192			link238	SiChr4	6468581	7198986
	link24	PmChr01	29855911	32241835			link238	PmChr10	4595003	4155890
	link240	SbChr04	58874195	59085583			link239	SiChr4	6514455	6631412
	link240	PmChr11	45158520	44980001			link239	PmChr09	5453555	5286815
	link241	SbChr04	59091869	59759005			link24	SiChr1	7504853	10425558
	link241	PmChr11	45849488	45213766			link24	PmChr11	26645966	24551904
	link242	SbChr04	59791612	60268448			link240	SiChr4	6636207	7198986
	link242	PmChr11	46330071	46670680			link240	PmChr09	4194630	4659053
	link243	SbChr04	59888738	62999039			link241	SiChr4	7275579	11888083
	link243	PmChr12	37565039	35301543			link241	PmChr10	6701063	4601190
	link244	SbChr04	60285044	60718388			link242	SiChr4	7344965	7905696
	link244	PmChr11	47108085	46701461			link242	PmChr09	8785370	7901393
	link245	SbChr04	60728873	63379783			link243	SiChr4	7812663	10391623
	link245	PmChr11	47160186	49518620			link243	PmChr09	7813806	6455887
	link246	SbChr04	61476884	61612563			link244	SiChr4	10457187	11919643
	link246	PmChr15	34941961	34792183			link244	PmChr09	5968817	5481349
	link247	SbChr04	61476884	61612563			link245	SiChr4	11985390	12135065
	link247	PmChr16	29973972	29837421			link245	PmChr10	15294122	15110585
	link248	SbChr04	62530895	62834175			link246	SiChr4	12210691	12503793
	link248	PmChr16	28514464	28881189			link246	PmChr10	11771594	11387990
	link249	SbChr04	62999902	63431751			link247	SiChr4	12506242	13566478
	link249	PmChr12	34856911	35188299			link247	PmChr10	10802617	9693872
	link25	SbChr01	18270117	18415012			link248	SiChr4	12536635	12642573
	link25	PmChr01	32813432	32716233			link248	PmChr09	21868693	21954565
	link250	SbChr04	63387483	63519159			link249	SiChr4	12771072	13145665
	link251	SbChr04	63460123	63702900			link249	PmChr09	15495803	14077577
	link251	PmChr14	19861506	19682629			link25	SiChr1	8265126	8683931
	link252	SbChr04	63531196	63940005			link25	PmChr12	1490911	1135303
	link252	PmChr11	23922196	23459507			link250	SiChr4	12804323	13301430
	link253	SbChr04	63707372	64355099			link250	PmChr09	16860707	21020611
	link253	PmChr12	34828047	34343256			link251	SiChr4	12918289	13145665
	link254	SbChr04	63943838	64319612			link251	PmChr10	11231098	10910671
	link254	PmChr12	10790535	11056734			link252	SiChr4	13323445	13685540
	link255	SbChr04	64360568	68652128			link252	PmChr09	16210011	17221905
	link255	PmChr11	43914872	40426189			link253	SiChr4	13571560	18751006
	link256	SbChr04	64360568	68652128			link253	PmChr10	9296819	6787680
	link256	PmChr12	39089049	42365833			link254	SiChr4	13988032	15145759
	link257	SbChr05	34802	351475			link254	PmChr09	22169927	23715203
	link257	PmChr04	1285437	1507669			link255	SiChr4	14841134	15145759
	link258	SbChr05	132498	431382			link255	PmChr10	9573710	9386789
	link258	PmChr18	31201736	31070271			link256	SiChr4	15212695	15633562
	link259	SbChr05	386472	748512			link256	PmChr09	16013966	14988785
	link259	PmChr17	425426	319185			link257	SiChr4	15256508	15860279
	link26	SbChr01	18443100	21489706			link257	PmChr09	20963937	18604739
	link26	PmChr01	32288520	34596043			link258	SiChr4	15864767	16504376
	link260	SbChr05	427858	1542826			link258	PmChr09	13242047	12761232
	link260	PmChr06	11682338	11070595			link259	SiChr4	16664616	18536496
	link261	SbChr05	623227	2341706			link259	PmChr09	12019105	9882376
	link261	PmChr18	31272912	32152274			link26	SiChr1	8741702	9154918
	link262	SbChr05	1118386	1546949			link26	PmChr12	1783225	1512849
	link262	PmChr17	246526	8366			link260	SiChr4	18982727	19301504
	link263	SbChr05	1574101	1811430			link260	PmChr09	27854412	27577113
	link264	SbChr05	1687677	4499635			link261	SiChr4	19294838	21065930
	link264	PmChr17	451021	2166339			link261	PmChr10	17403265	19495092
	link265	SbChr05	1809248	2145777			link262	SiChr4	19502741	20758304
	link265	PmChr06	11005787	10777982			link262	PmChr09	21564001	18179932
	link266	SbChr05	1915480	3815834			link263	SiChr4	20761869	22729058
	link266	PmChr05	6044201	4956441			link263	PmChr09	30037842	28748295
	link267	SbChr05	2155022	2433939			link264	SiChr4	22104584	23909143
	link267	PmChr06	11760357	11545462			link264	PmChr09	24908044	27920080
	link268	SbChr05	2341715	5756585			link265	SiChr4	22724651	23538065
	link268	PmChr18	18105	1714145			link265	PmChr10	22744651	22014435
	link269	SbChr05	2560176	2788196			link266	SiChr4	23584816	24389510
	link269	PmChr06	10756546	10651624			link266	PmChr10	14368144	17312128
	link27	SbChr01	21498988	22025322			link267	SiChr4	23923327	30138150
	link27	PmChr01	35075681	34736896			link267	PmChr09	25953567	40717642
	link270	SbChr05	2825369	3815834			link268	SiChr4	23956368	25726219
	link270	PmChr06	9711637	10224142			link268	PmChr10	20408989	22343561
	link271	SbChr05	4671344	4926427			link269	SiChr4	24959348	25197367
	link271	PmChr17	2994521	3145422			link269	PmChr10	12400332	13210472
	link272	SbChr05	5114336	5588007			link27	SiChr1	9223884	9947342
	link272	PmChr17	2303145	2914176			link27	PmChr12	1110236	812369
	link273	SbChr05	5559616	5736797			link270	SiChr4	26024126	26544122
	link273	PmChr05	4473127	4378940			link270	PmChr10	19717233	20170841
	link274	SbChr05	5606565	7363717			link271	SiChr4	26555998	30138150
	link274	PmChr17	3252571	4310378			link271	PmChr10	22815733	24861261
	link275	SbChr05	6056592	7273754			link272	SiChr4	30208538	33964912
	link275	PmChr18	1817002	2356637			link272	PmChr09	47268977	44068140
	link276	SbChr05	7606911	9394171			link273	SiChr4	30208538	34509671
	link276	PmChr18	2441514	2888336			link273	PmChr10	28482969	25959033
	link277	SbChr05	8284386	9053749			link274	SiChr4	33976590	34406579
	link277	PmChr17	4826297	5415887			link274	PmChr09	43747545	44218054
	link278	SbChr05	9429108	12791920			link275	SiChr4	34424859	36404165
	link278	PmChr17	5291243	7707585			link275	PmChr09	43537877	40755258
	link279	SbChr05	9977707	14563469			link276	SiChr4	34507001	34599514
	link279	PmChr18	2885873	4987710			link276	PmChr11	40267363	40341230
	link28	SbChr01	22022880	24471749			link277	SiChr4	34587198	35179094
	link28	PmChr01	35169736	36523989			link278	SiChr4	35233356	36436005
	link280	SbChr05	12782093	15022137			link278	PmChr10	25821178	24878826
	link280	PmChr17	7938486	9030940			link279	SiChr4	36438721	36839898
	link281	SbChr05	14912397	15915647			link279	PmChr09	49570129	49236678
	link281	PmChr17	12236510	11194452			link28	SiChr1	9983176	10301203
	link282	SbChr05	15581886	18058572			link28	PmChr12	605702	812956
	link282	PmChr18	4389022	5651250			link280	SiChr4	36438721	36529749
	link283	SbChr05	15935847	18044311			link280	PmChr10	30859199	30910055
	link283	PmChr17	9663224	11028623			link281	SiChr4	36548362	38619529
	link284	SbChr05	18101943	19928385			link281	PmChr10	30256369	28489675
	link284	PmChr17	15341379	13592988			link282	SiChr4	36861662	37181150
	link285	SbChr05	18101943	20309955			link282	PmChr09	48781388	49191870
	link285	PmChr18	6205305	7423287			link283	SiChr4	37171309	38619529
	link286	SbChr05	25303211	33033093			link283	PmChr09	48752060	47273055
	link286	PmChr18	8777111	10780529			link284	SiChr4	37850779	38029203
	link287	SbChr05	34046988	38568601			link284	PmChr11	26947034	26990963
	link287	PmChr18	22537933	22988457			link285	SiChr4	38738140	39548676
	link288	SbChr05	34221950	34434202			link285	PmChr10	30847830	30360194
	link288	PmChr17	27632403	27760665			link286	SiChr4	38748085	39365852
	link289	SbChr05	35003422	36571171			link286	PmChr09	49585267	49920519
	link289	PmChr18	9899112	8635484			link287	SiChr4	39368431	39954456
	link29	SbChr01	22905145	26580223			link287	PmChr09	50616840	49976745
	link29	PmChr02	11959796	10045300			link288	SiChr4	39456021	40222770
	link290	SbChr05	35459895	38568601			link288	PmChr10	30977333	31644389
	link290	PmChr17	25600546	21652283			link289	SiChr4	39856507	40222770
	link291	SbChr05	39112624	53541616			link289	PmChr09	50991203	50661684
	link291	PmChr18	22462862	19162200			link29	SiChr1	10325434	10391814
	link292	SbChr05	50599628	51627338			link29	PmChr11	24550547	24505689
	link292	PmChr17	15916569	17439525			link290	SiChr4	40194729	40209478
	link293	SbChr05	52025115	52597606			link290	PmChr09	51027007	51010502
	link293	PmChr17	19964998	19938904			link291	SiChr5	100450	2169531
	link294	SbChr05	52910294	53727995			link291	PmChr07	54667298	53404076
	link294	PmChr17	28346727	29065500			link292	SiChr5	100450	2169531
	link295	SbChr05	52910294	53371247			link292	PmChr08	37374	1215909
	link295	PmChr18	22689048	22641348			link293	SiChr5	140855	196540
	link296	SbChr05	53727023	57393758			link293	PmChr01	25648869	25582472
	link296	PmChr18	23948713	25624496			link294	SiChr5	140855	196540
	link297	SbChr05	53755481	57393758			link294	PmChr02	578365	534989
	link297	PmChr17	30491224	32844269			link295	SiChr5	2172279	5616608
	link298	SbChr05	57500857	59805960			link295	PmChr07	9596308	4172059
	link298	PmChr18	26396839	25757691			link296	SiChr5	2172279	4159529
	link299	SbChr05	58012837	58525376			link296	PmChr08	10145033	7688073
	link299	PmChr17	31671470	31838349			link297	SiChr5	4164990	5244858
	link30	SbChr01	24470313	24855218			link297	PmChr08	6762817	7654838
	link30	PmChr01	36586365	36952164			link298	SiChr5	5252595	6568544
	link300	SbChr05	58523282	59270081			link298	PmChr08	6722222	5674777
	link300	PmChr17	30368780	30263858			link299	SiChr5	5621033	6526452
	link301	SbChr05	59284736	66442211			link299	PmChr07	3273174	4031291
	link301	PmChr17	33191851	36848632			link30	SiChr1	10325434	10391814
	link302	SbChr05	59801136	60907053			link30	PmChr12	603954	570299
	link302	PmChr18	26705579	26456507			link300	SiChr5	6617589	6633463
	link303	SbChr05	61030785	61615907			link301	SiChr5	6718818	8058460
	link303	PmChr18	26818065	26763367			link301	PmChr07	1900864	3211113
	link304	SbChr05	61659987	62131630			link302	SiChr5	6718818	13767862
	link304	PmChr09	6316397	6054356			link302	PmChr08	5633398	1217164
	link305	SbChr05	62126220	63230960			link303	SiChr5	8013242	9897887
	link305	PmChr18	26907050	27148220			link303	PmChr07	1848006	501865
	link306	SbChr05	63373235	64774365			link304	SiChr5	9901712	10427657
	link306	PmChr18	27858925	27236083			link304	PmChr07	18021	435488
	link307	SbChr05	64809824	65233838			link305	SiChr5	10456440	13713002
	link307	PmChr18	27989416	28212009			link305	PmChr07	51080777	53395812
	link308	SbChr05	65515595	67374693			link306	SiChr5	13759823	15561511
	link308	PmChr18	28242837	28833411			link306	PmChr08	10147668	12543947
	link309	SbChr05	66474756	66642481			link307	SiChr5	13845121	15652561
	link309	PmChr03	40677706	40925396			link307	PmChr07	9713869	13651420
	link31	SbChr01	25100096	27157196			link308	SiChr5	13854898	13899516
	link31	PmChr01	37101916	39183934			link308	PmChr08	11614664	11645829
	link310	SbChr05	66674598	66922294			link309	SiChr5	15246531	16415370
	link311	SbChr05	67014861	67374693			link309	PmChr08	14147768	12334930
	link311	PmChr17	37379748	37036137			link31	SiChr1	10407281	12254800
	link312	SbChr05	67499054	67568602			link31	PmChr12	8076220	10771814
	link312	PmChr18	28851635	28901479			link310	SiChr5	15362668	15614372
	link313	SbChr05	67524401	70694655			link310	PmChr07	24445748	23996754
	link313	PmChr17	37263926	38944902			link311	SiChr5	15730214	16415370
	link314	SbChr05	67717485	70210838			link311	PmChr07	27521675	27239119
	link314	PmChr18	28934213	30235977			link312	SiChr5	16019185	16072091
	link315	SbChr05	70208370	70284523			link312	PmChr07	19577166	21846088
	link315	PmChr18	30709155	30747623			link313	SiChr5	16678207	17989090
	link316	SbChr05	70860568	71830991			link313	PmChr07	12647091	15196210
	link316	PmChr17	38977253	39300026			link314	SiChr5	16678207	17391255
	link317	SbChr05	71208808	71731817			link314	PmChr08	15953622	14681855
	link317	PmChr18	30484326	30290405			link315	SiChr5	18143694	19290058
	link318	SbChr05	71738586	71830991			link315	PmChr08	23256759	23579368
	link318	PmChr18	31043037	30604053			link316	SiChr5	18155095	18996873
	link319	SbChr06	21389	1854691			link316	PmChr07	24094721	24310392
	link319	PmChr15	192192	3571729			link317	SiChr5	18474865	19120465
	link32	SbChr01	26593082	30449996			link317	PmChr07	19872104	21604405
	link32	PmChr02	11968439	13767169			link318	SiChr5	18474865	20922247
	link320	SbChr06	96439	1048271			link318	PmChr08	24703986	28494781
	link320	PmChr16	6158	1044676			link319	SiChr5	19126239	20243799
	link321	SbChr06	1042226	3974940			link319	PmChr07	26645603	26196886
	link321	PmChr16	1505147	5332800			link32	SiChr1	10428890	10576926
	link322	SbChr06	1880606	6524700			link32	PmChr11	35614646	35726986
	link322	PmChr15	3640094	12343860			link320	SiChr5	19570306	19736145
	link323	SbChr06	4122443	6524700			link320	PmChr07	16524993	15992878
	link323	PmChr16	7942522	14562169			link321	SiChr5	20920880	22423844
	link324	SbChr06	8915370	11461887			link321	PmChr07	17768470	17148244
	link324	PmChr15	19769846	18895730			link322	SiChr5	21856008	22439678
	link325	SbChr06	8915370	11461887			link322	PmChr07	22178791	22076599
	link325	PmChr16	17888888	17697455			link323	SiChr5	21856008	22911191
	link326	SbChr06	9797735	16182535			link323	PmChr08	20083897	18889824
	link326	PmChr16	5904866	6940886			link324	SiChr5	22168052	22711234
	link327	SbChr06	11836848	16182535			link324	PmChr07	18614219	18494098
	link327	PmChr15	13631264	14387340			link325	SiChr5	22168052	22740815
	link328	SbChr06	15323240	19314726			link325	PmChr08	24658689	27595013
	link328	PmChr15	13139275	11948524			link326	SiChr5	22908334	23705919
	link329	SbChr06	16726714	31244123			link326	PmChr07	24564994	25123576
	link329	PmChr15	19762217	20537954			link327	SiChr5	22998714	23387634
	link33	SbChr01	26998413	27184695			link327	PmChr08	23012035	24453157
	link33	PmChr01	3332103	3401239			link328	SiChr5	23182275	24693985
	link330	SbChr06	18909872	31244123			link328	PmChr08	29458936	31097123
	link330	PmChr16	19201468	18561412			link329	SiChr5	23715496	23912885
	link331	SbChr06	31450469	35916918			link329	PmChr07	27001514	26025143
	link331	PmChr15	21537641	21032093			link33	SiChr1	10573753	10761487
	link332	SbChr06	31450469	32374330			link33	PmChr11	33184640	33326626
	link332	PmChr16	19516357	19330030			link330	SiChr5	24011771	24726780
	link333	SbChr06	32520971	37268887			link330	PmChr07	19448428	16583687
	link333	PmChr16	18190174	18557721			link331	SiChr5	24724577	26673035
	link334	SbChr06	36626672	37268887			link331	PmChr08	32637072	31193598
	link334	PmChr15	20606625	20574185			link332	SiChr5	24741080	25189410
	link335	SbChr06	37701935	53385393			link332	PmChr07	22277392	23155449
	link335	PmChr15	21604095	32544798			link333	SiChr5	25202744	25956640
	link336	SbChr06	37701935	48448873			link333	PmChr07	27351674	29503619
	link336	PmChr16	19540670	24128876			link334	SiChr5	25998636	26133378
	link337	SbChr06	48520796	50979406			link334	PmChr04	38347964	38274424
	link337	PmChr16	26089347	24154727			link335	SiChr5	26242638	26804653
	link338	SbChr06	49979086	50018297			link335	PmChr07	29496739	30859368
	link338	PmChr07	39985771	40005094			link336	SiChr5	26678371	26804653
	link339	SbChr06	50855833	51165162			link336	PmChr08	32688001	32795318
	link339	PmChr12	11918855	11644990			link337	SiChr5	26853766	30587089
	link34	SbChr01	27177700	28683824			link337	PmChr07	31657883	35567579
	link34	PmChr01	56355921	55806543			link338	SiChr5	26853766	31617243
	link340	SbChr06	50855833	51255100			link338	PmChr08	33472982	36588942
	link340	PmChr12	33653264	33953082			link339	SiChr5	30613112	31623838
	link341	SbChr06	50855833	53286120			link339	PmChr07	36849891	35925541
	link341	PmChr16	26195854	28271049			link34	SiChr1	10791405	10978839
	link342	SbChr06	53316409	54237580			link34	PmChr11	30289537	30457329
	link342	PmChr16	29077662	28287429			link340	SiChr5	30700731	30962572
	link343	SbChr06	53398937	57398464			link340	PmChr06	2172601	2090300
	link343	PmChr15	33233639	37036659			link341	SiChr5	31656622	32256212
	link344	SbChr06	53448741	53959873			link341	PmChr07	31663543	30861567
	link344	PmChr12	35470205	35676782			link342	SiChr5	31656622	32256212
	link345	SbChr06	53672387	53959873			link342	PmChr08	33473293	32807900
	link345	PmChr11	48957326	48812631			link343	SiChr5	32313162	32668384
	link346	SbChr06	54247747	56036349			link343	PmChr07	35922734	35611643
	link346	PmChr16	29090150	30510034			link344	SiChr5	32313162	35399497
	link347	SbChr06	56044832	56527905			link344	PmChr08	36601031	38827995
	link347	PmChr16	30902134	30534391			link345	SiChr5	32737893	38786741
	link348	SbChr06	56536660	60576530			link345	PmChr07	36862506	42564800
	link348	PmChr16	30931281	33985010			link346	SiChr5	34558741	34631176
	link349	SbChr06	57402229	57860447			link347	SiChr5	35428484	36084057
	link349	PmChr15	38980493	39308493			link347	PmChr08	39354366	38857659
	link35	SbChr01	27733007	28671871			link348	SiChr5	36114663	41221182
	link35	PmChr01	51141976	50714192			link348	PmChr08	39356190	43554381
	link350	SbChr06	57840495	60119308			link349	SiChr5	38796497	40110361
	link350	PmChr15	37082893	38827024			link349	PmChr07	43977470	42634915
	link351	SbChr06	58294177	58307931			link35	SiChr1	11171551	13091434
	link351	PmChr02	8120818	8135128			link35	PmChr11	34711062	31886173
	link352	SbChr06	60110615	60837191			link350	SiChr5	39700359	39898188
	link352	PmChr15	39348464	39801932			link350	PmChr05	53244736	53429542
	link353	SbChr06	60576782	60952663			link351	SiChr5	39700359	39898188
	link353	PmChr16	34253281	34032841			link351	PmChr06	13106166	13218442
	link354	SbChr06	60846473	61002603			link352	SiChr5	40129894	46838726
	link354	PmChr04	15300688	15412357			link352	PmChr07	44015381	50499283
	link355	SbChr06	60990032	61218201			link353	SiChr5	41029443	41309395
	link355	PmChr16	34498219	34295008			link353	PmChr06	14141879	14300668
	link356	SbChr06	61018312	61080427			link354	SiChr5	41258010	45126554
	link356	PmChr09	40005040	40046148			link354	PmChr13	34349650	37648137
	link357	SbChr06	61138186	61179561			link355	SiChr5	45147835	47206217
	link357	PmChr15	39871323	39844901			link355	PmChr14	26852930	25049138
	link358	SbChr07	16131	6477844			link356	SiChr5	46840296	47221841
	link358	PmChr13	57912	5050074			link356	PmChr07	50957624	50548743
	link359	SbChr07	16131	6995996			link357	SiChr5	47220613	47235258
	link359	PmChr14	90460	3490035			link357	PmChr14	23196805	23250542
	link36	SbChr01	28968664	31667538			link358	SiChr6	88952	890738
	link36	PmChr01	47864972	49841449			link358	PmChr13	57912	1047806
	link360	SbChr07	6480119	6687586			link359	SiChr6	88952	890738
	link360	PmChr13	7192865	7053699			link359	PmChr14	66184	709489
	link361	SbChr07	6853274	6998764			link36	SiChr1	11889817	14476810
	link361	PmChr13	6362916	6284774			link36	PmChr12	12640655	14488699
	link362	SbChr07	7538860	8218217			link360	SiChr6	893507	1597723
	link362	PmChr13	6095971	5198936			link360	PmChr14	5993170	4721075
	link363	SbChr07	7538860	9206035			link361	SiChr6	906662	1626635
	link363	PmChr14	3510474	4642226			link361	PmChr13	10531661	8377273
	link364	SbChr07	8327400	9724162			link362	SiChr6	1613079	8070220
	link364	PmChr13	7341539	8766119			link362	PmChr14	4642226	714281
	link365	SbChr07	8920111	9159168			link363	SiChr6	1630012	1709733
	link365	PmChr13	6874225	6441563			link363	PmChr13	6554362	6441563
	link366	SbChr07	9233329	13796328			link364	SiChr6	1758367	2153296
	link366	PmChr14	4797935	7382163			link364	PmChr13	7695541	7341539
	link367	SbChr07	9717514	12946898			link365	SiChr6	2184135	3044778
	link367	PmChr13	9134474	11550040			link365	PmChr13	4861166	6362916
	link368	SbChr07	14199576	15664134			link366	SiChr6	3205359	3347057
	link368	PmChr13	11906404	12508968			link366	PmChr13	7053699	7192865
	link369	SbChr07	14199576	18110344			link367	SiChr6	3350061	8070220
	link369	PmChr14	7394525	10422606			link367	PmChr13	5042282	929141
	link37	SbChr01	30474125	31658377			link368	SiChr6	8074603	10254136
	link37	PmChr02	14542804	13898969			link368	PmChr13	10596436	12508968
	link370	SbChr07	15713635	21885561			link369	SiChr6	8074603	12155021
	link370	PmChr13	21504637	17468301			link369	PmChr14	5995773	10422606
	link371	SbChr07	17216168	17426537			link37	SiChr1	12015834	12968801
	link371	PmChr04	25199842	25161915			link37	PmChr11	31495482	30652986
	link372	SbChr07	23932201	26848085			link370	SiChr6	10345559	13753355
	link372	PmChr14	19550709	19444431			link370	PmChr13	21504637	15385714
	link373	SbChr07	37052626	39104196			link371	SiChr6	10788662	10907799
	link373	PmChr13	29465568	27484171			link371	PmChr04	25199842	25161915
	link374	SbChr07	37052626	37750125			link372	SiChr6	11684168	14473730
	link374	PmChr14	22031848	21896207			link372	PmChr14	16305421	14443292
	link375	SbChr07	37903523	39615767			link373	SiChr6	14335591	17652934
	link375	PmChr14	18347291	19134986			link373	PmChr13	15785208	12882738
	link376	SbChr07	38852257	44398984			link374	SiChr6	14523341	16681111
	link376	PmChr14	20193302	21409758			link374	PmChr14	8730737	8068771
	link377	SbChr07	40817421	44398984			link375	SiChr6	15724122	19212022
	link377	PmChr13	19031095	18578742			link375	PmChr14	13926169	9673470
	link378	SbChr07	40817421	41594141			link376	SiChr6	18092422	18377499
	link378	PmChr14	16087661	16039524			link376	PmChr13	27436001	27548228
	link379	SbChr07	49507747	54144968			link377	SiChr6	18599580	19516713
	link379	PmChr14	22039940	24911762			link377	PmChr13	23402958	26861879
	link38	SbChr01	31205564	36292468			link378	SiChr6	18762657	18799072
	link38	PmChr01	45877910	44986008			link378	PmChr14	15799872	15135119
	link380	SbChr07	49520358	51095669			link379	SiChr6	19433172	19828183
	link380	PmChr13	28592752	30189418			link379	PmChr13	22588716	23210226
	link381	SbChr07	51179776	52806558			link38	SiChr1	13328954	14778031
	link381	PmChr13	31956868	31287116			link38	PmChr11	29265562	27841521
	link382	SbChr07	51353742	51405765			link380	SiChr6	20426205	20511160
	link382	PmChr13	31064270	30646713			link380	PmChr14	19434584	19550709
	link383	SbChr07	53008816	55686484			link381	SiChr6	20432875	21134455
	link383	PmChr13	32268615	34254001			link381	PmChr13	25816881	25067996
	link384	SbChr07	54365553	59559414			link382	SiChr6	20451682	20654229
	link384	PmChr14	27092053	29742388			link382	PmChr13	22313299	22388361
	link385	SbChr07	55786888	59536239			link383	SiChr6	20649892	21452243
	link385	PmChr13	37874009	41413927			link383	PmChr14	21409758	20193302
	link386	SbChr07	59579454	65483735			link384	SiChr6	21137799	21700800
	link386	PmChr13	46582716	41448736			link384	PmChr14	19134986	18347291
	link387	SbChr07	59579454	61168514			link385	SiChr6	21277009	23506006
	link387	PmChr14	32372398	33161971			link385	PmChr13	28048835	30189418
	link388	SbChr07	61184411	63206893			link386	SiChr6	21778837	23891295
	link388	PmChr14	32321905	30867540			link386	PmChr14	22959391	21875597
	link389	SbChr07	63063445	64101469			link387	SiChr6	23550582	23879579
	link389	PmChr15	32577171	33191316			link387	PmChr13	30340969	31064270
	link39	SbChr01	34373958	36162915			link388	SiChr6	23644080	23679949
	link39	PmChr02	22545584	20883848			link388	PmChr13	31969211	31904972
	link390	SbChr07	64106677	65483735			link389	SiChr6	24259349	26029174
	link390	PmChr14	30810194	29782382			link389	PmChr14	23384992	24885337
	link391	SbChr08	10044	417101			link39	SiChr1	14606302	18395889
	link391	PmChr04	1285437	1507669			link39	PmChr12	14421966	21990753
	link392	SbChr08	61503	519969			link390	SiChr6	24351437	25052953
	link392	PmChr18	31228552	31070271			link390	PmChr13	31710431	31266437
	link393	SbChr08	492999	813346			link391	SiChr6	25191215	25912466
	link393	PmChr17	425426	327811			link391	PmChr13	32268615	33483522
	link394	SbChr08	651898	858760			link392	SiChr6	26197382	32348971
	link394	PmChr06	11682338	11380439			link392	PmChr14	27028244	30810194
	link395	SbChr08	651898	858760			link393	SiChr6	26476788	27546711
	link395	PmChr18	31272912	31389864			link393	PmChr13	33519716	34289225
	link396	SbChr08	892268	1251305			link394	SiChr6	27578008	35170226
	link396	PmChr18	438398	34949			link394	PmChr13	37874009	45641421
	link397	SbChr08	902076	1673584			link395	SiChr6	32355018	33110207
	link397	PmChr05	5394284	6049168			link395	PmChr15	33191316	32577171
	link398	SbChr08	906764	1673584			link396	SiChr6	33114197	34926313
	link398	PmChr17	1179850	507179			link396	PmChr14	30867540	32321905
	link399	SbChr08	1040993	1098870			link397	SiChr6	34835172	35161092
	link399	PmChr06	10691733	10730928			link397	PmChr14	33164228	33024926
	link40	SbChr01	38192629	49725087			link398	SiChr6	35184309	35501088
	link40	PmChr02	22654130	28057658			link398	PmChr13	46048324	45780478
	link400	SbChr08	1173673	1235683			link399	SiChr6	35184309	35519763
	link400	PmChr04	14019909	13990866			link399	PmChr14	32716557	33005199
	link401	SbChr08	1269559	1441435			link40	SiChr1	14867244	15871826
	link401	PmChr06	11760357	11601243			link40	PmChr11	10009472	12842625
	link402	SbChr08	1286837	2895954			link400	SiChr6	35299827	35372803
	link402	PmChr18	32135154	31403139			link400	PmChr11	43433009	43402541
	link403	SbChr08	1373530	2903460			link401	SiChr6	35549854	35978047
	link403	PmChr06	10791647	11368254			link401	PmChr13	46049216	46582716
	link404	SbChr08	1748085	1827724			link402	SiChr6	35549854	35978047
	link405	SbChr08	1830838	2063702			link402	PmChr14	32715133	32372398
	link406	SbChr08	2193475	2906189			link403	SiChr7	287858	2166665
	link406	PmChr17	41106	289590			link403	PmChr15	134705	2530767
	link407	SbChr08	2938423	6381972			link404	SiChr7	291279	5445825
	link407	PmChr05	5374884	4000892			link404	PmChr16	6158	5048488
	link408	SbChr08	2938423	3958924			link405	SiChr7	2253097	5445825
	link408	PmChr18	463272	783194			link405	PmChr15	2683017	6221428
	link409	SbChr08	3016751	4746308			link406	SiChr7	5835852	7261923
	link409	PmChr06	9782772	10604641			link406	PmChr16	5904866	6940886
	link41	SbChr01	39217091	48289205			link407	SiChr7	6729471	12413386
	link41	PmChr01	41023747	44896177			link407	PmChr15	12513547	6034316
	link410	SbChr08	3016751	3177019			link408	SiChr7	6892921	11945455
	link410	PmChr17	1256364	1325216			link408	PmChr16	14562169	7942522
	link411	SbChr08	3525249	3579482			link409	SiChr7	7199124	7261923
	link411	PmChr17	1396288	1541164			link409	PmChr15	14278430	14387340
	link412	SbChr08	4642363	5235102			link41	SiChr1	15759661	15916725
	link412	PmChr18	1118494	1571932			link41	PmChr11	7834361	7859075
	link413	SbChr08	4745125	7871354			link410	SiChr7	11942148	12414681
	link413	PmChr06	8347364	9103648			link410	PmChr16	5509694	4776112
	link414	SbChr08	6323382	6391985			link411	SiChr7	12815350	13552235
	link414	PmChr05	6817155	6834239			link411	PmChr15	15641212	12706166
	link415	SbChr08	6388218	7871354			link412	SiChr7	12815350	13249265
	link415	PmChr05	6589051	6164612			link412	PmChr16	7436547	6845614
	link416	SbChr08	9182013	9334268			link413	SiChr7	13272107	15765434
	link416	PmChr05	6133715	6085331			link413	PmChr16	14921478	18090091
	link417	SbChr08	9193983	10977148			link414	SiChr7	13694857	14767934
	link417	PmChr06	9172780	9426050			link414	PmChr15	15958164	18009755
	link418	SbChr08	9703687	10982716			link415	SiChr7	15099281	26327857
	link418	PmChr05	6806045	6648740			link415	PmChr15	18516613	31108847
	link419	SbChr08	11552636	19552765			link416	SiChr7	15788194	16362602
	link419	PmChr05	6860012	7422869			link416	PmChr16	19276996	18914810
	link42	SbChr01	48357332	49925809			link417	SiChr7	16621923	17420873
	link42	PmChr01	58358638	60139245			link417	PmChr16	18810922	18190174
	link420	SbChr08	11571328	16010567			link418	SiChr7	17438627	22675301
	link420	PmChr06	9436894	9762836			link418	PmChr16	19330030	24128876
	link421	SbChr08	15923394	19552765			link419	SiChr7	22730292	24952114
	link421	PmChr06	8270980	8022426			link419	PmChr16	26089347	24154727
	link422	SbChr08	20861686	39691345			link42	SiChr1	17431693	21229318
	link422	PmChr06	35538218	32652506			link42	PmChr11	7526452	5903367
	link423	SbChr08	23539182	25544705			link420	SiChr7	24145680	24170757
	link423	PmChr05	19845788	20316643			link420	PmChr07	39985771	40005094
	link424	SbChr08	31663361	39691345			link421	SiChr7	24794481	25154068
	link424	PmChr05	33964709	36227129			link421	PmChr16	26409863	26176549
	link425	SbChr08	41491257	53207428			link422	SiChr7	24825035	25198921
	link425	PmChr06	35981534	38899080			link422	PmChr12	11918855	11651735
	link426	SbChr08	42258571	50646394			link423	SiChr7	24825035	25198921
	link426	PmChr05	20516835	15230805			link423	PmChr12	33653264	33883939
	link427	SbChr08	51315201	53207428			link424	SiChr7	25179808	26327857
	link427	PmChr05	15146348	14157508			link424	PmChr16	26430535	27409976
	link428	SbChr08	52206808	52389674			link425	SiChr7	26349937	27196104
	link428	PmChr13	45655391	45692763			link425	PmChr15	31258063	32544798
	link429	SbChr08	54576937	55199550			link426	SiChr7	26349937	27126283
	link429	PmChr05	14097747	13454889			link426	PmChr16	27573841	28279413
	link43	SbChr01	49578192	49737412			link427	SiChr7	27136870	27967254
	link43	PmChr01	55562041	55585425			link427	PmChr16	29077662	28287429
	link430	SbChr08	54576937	54864012			link428	SiChr7	27216728	30911844
	link430	PmChr06	38989017	39183018			link428	PmChr15	33233639	37036659
	link431	SbChr08	54936196	55574859			link429	SiChr7	27975122	29625118
	link431	PmChr06	39551273	39313791			link429	PmChr16	29090150	30512677
	link432	SbChr08	55490562	55936935			link43	SiChr1	18118764	21140767
	link432	PmChr05	13153875	13416955			link43	PmChr12	25445893	26691769
	link433	SbChr08	55625922	56385248			link430	SiChr7	29640593	30148255
	link433	PmChr06	39916726	39450811			link430	PmChr16	30902134	30534391
	link434	SbChr08	55943024	57238149			link431	SiChr7	30159165	31746091
	link434	PmChr05	13052650	12123039			link431	PmChr16	30931281	32356351
	link435	SbChr08	56394007	62671469			link432	SiChr7	30901906	31332424
	link435	PmChr06	39967151	43696118			link432	PmChr15	38980493	39308493
	link436	SbChr08	57271617	62671469			link433	SiChr7	31332793	31746091
	link436	PmChr05	3844916	91281			link433	PmChr15	37082893	37489464
	link437	SbChr09	10242	187290			link434	SiChr7	31756862	32506600
	link437	PmChr05	47672158	47551960			link434	PmChr06	4871262	4225206
	link438	SbChr09	10242	187290			link435	SiChr7	31782183	32340512
	link438	PmChr06	2509596	2393471			link435	PmChr05	11549784	11081902
	link439	SbChr09	187626	4243329			link436	SiChr7	32359319	32491731
	link439	PmChr05	8733989	11044063			link436	PmChr05	11719355	11995919
	link44	SbChr01	50222014	50892783			link437	SiChr7	32517874	32543223
	link44	PmChr01	50483338	50096413			link437	PmChr05	6778365	6806045
	link440	SbChr09	195941	9099470			link438	SiChr7	32517874	33530523
	link440	PmChr06	7277200	3529306			link438	PmChr06	9300144	8310998
	link441	SbChr09	4266426	4447648			link439	SiChr7	32587855	32964855
	link441	PmChr05	11705901	11571688			link439	PmChr05	6085331	6544423
	link442	SbChr09	4372392	4531726			link44	SiChr1	20762842	22204462
	link442	PmChr09	33248595	32961814			link44	PmChr12	21862577	24258928
	link443	SbChr09	4857236	5732525			link440	SiChr7	32924219	32989072
	link443	PmChr05	11460238	11081902			link440	PmChr05	6834239	6817155
	link444	SbChr09	5745822	6432978			link441	SiChr7	32964981	34076808
	link444	PmChr05	11719355	12056078			link441	PmChr05	4000892	5034458
	link445	SbChr09	6626785	7039404			link442	SiChr7	33534607	34077976
	link445	PmChr05	46766691	46555803			link442	PmChr06	10604641	10140513
	link446	SbChr09	7012455	9411367			link443	SiChr7	34082570	34673368
	link446	PmChr05	46874224	47551337			link443	PmChr06	11339399	10796537
	link447	SbChr09	9133611	9411367			link444	SiChr7	34082570	34353864
	link447	PmChr06	2337488	2392845			link444	PmChr17	264981	9700
	link448	SbChr09	9553061	15467516			link445	SiChr7	34082570	34872596
	link448	PmChr05	8730806	7534000			link445	PmChr18	31421640	32152274
	link449	SbChr09	9553061	15467516			link446	SiChr7	34376490	34467305
	link449	PmChr06	7290113	7930590			link447	SiChr7	34386224	35468457
	link45	SbChr01	50256348	51094503			link447	PmChr17	451021	1541164
	link45	PmChr02	25006157	26348039			link448	SiChr7	34474415	34504381
	link450	SbChr09	15398378	19080736			link449	SiChr7	34538203	35530521
	link450	PmChr05	31606618	33477791			link449	PmChr05	6044201	5026948
	link451	SbChr09	15398378	21313505			link45	SiChr1	21239167	22204462
	link451	PmChr06	22961170	26249055			link45	PmChr11	8761308	10941195
	link452	SbChr09	22359515	37356661			link450	SiChr7	34680242	34921629
	link452	PmChr06	27702693	30183365			link450	PmChr06	11760357	11533096
	link453	SbChr09	31711879	48130971			link451	SiChr7	34832344	35516981
	link453	PmChr05	37713584	45534147			link451	PmChr18	18105	696315
	link454	SbChr09	38258489	40796699			link452	SiChr7	34924529	34951242
	link454	PmChr06	21478070	23336161			link452	PmChr04	13990866	14021342
	link455	SbChr09	40812786	45559687			link453	SiChr7	34957379	35062611
	link455	PmChr06	20920572	18554448			link453	PmChr06	10756546	10651624
	link456	SbChr09	45626601	45906876			link454	SiChr7	35095126	35516981
	link456	PmChr06	22498568	22647789			link454	PmChr06	9723843	10129936
	link457	SbChr09	46022672	54252206			link455	SiChr7	35537105	35696429
	link457	PmChr06	18175556	12225507			link455	PmChr06	11344794	11682338
	link458	SbChr09	48195000	48335517			link456	SiChr7	35537105	35725177
	link459	SbChr09	48370567	49285260			link456	PmChr17	266996	425426
	link459	PmChr05	46302805	45655271			link457	SiChr7	35537105	35652365
	link46	SbChr01	50296008	50892783			link457	PmChr18	31408689	31272912
	link46	PmChr02	22331093	19540527			link458	SiChr7	35694209	35881962
	link460	SbChr09	49279553	49384358			link458	PmChr18	31070271	31228552
	link460	PmChr05	46511887	46340685			link459	SiChr7	35741733	35930712
	link461	SbChr09	49392298	56490066			link459	PmChr04	1507669	1244454
	link461	PmChr05	56899671	50365441			link46	SiChr1	22345984	23175084
	link462	SbChr09	50300304	50594805			link46	PmChr11	5086564	3824454
	link462	PmChr13	35715604	35513947			link460	SiChr7	35884217	35930712
	link463	SbChr09	50902759	51418798			link460	PmChr04	635010	705709
	link463	PmChr07	46046174	45655066			link461	SiChr8	43325	179857
	link464	SbChr09	51138777	51418798			link461	PmChr04	1244454	1416770
	link464	PmChr13	35053229	34897994			link462	SiChr8	43325	94378
	link465	SbChr09	51911388	52082669			link462	PmChr04	705709	635010
	link465	PmChr07	44944958	44657955			link463	SiChr8	97324	176298
	link466	SbChr09	51911388	52082669			link463	PmChr18	31228552	31182508
	link466	PmChr08	43541228	43321777			link464	SiChr8	208758	503199
	link467	SbChr09	52298830	52582181			link464	PmChr17	722980	459576
	link467	PmChr08	43220386	42941201			link465	SiChr8	208758	1145897
	link468	SbChr09	53220436	53490799			link465	PmChr18	32054475	31070271
	link468	PmChr08	42501775	42152150			link466	SiChr8	238662	358440
	link469	SbChr09	53557842	53675944			link466	PmChr05	5762058	6049168
	link469	PmChr07	43410371	43496358			link467	SiChr8	238662	1054765
	link47	SbChr01	51029637	52352236			link467	PmChr06	10796537	11682338
	link47	PmChr01	59964975	61151752			link468	SiChr8	359785	377702
	link470	SbChr09	54267465	54679557			link469	SiChr8	397585	434072
	link470	PmChr08	16110772	16410322			link47	SiChr1	22358708	22842225
	link471	SbChr09	54684675	55246032			link47	PmChr12	27269702	28079737
	link471	PmChr06	12210300	11790806			link470	SiChr8	442398	514764
	link472	SbChr09	55204341	55454852			link471	SiChr8	528798	1078489
	link472	PmChr07	40296011	39918860			link471	PmChr17	9700	425426
	link473	SbChr09	55252569	57937562			link472	SiChr8	1097160	1145897
	link473	PmChr06	165083	2329206			link472	PmChr04	1507669	1422533
	link474	SbChr09	55267028	55436757			link473	SiChr8	1200492	1316598
	link474	PmChr08	39536067	39356190			link473	PmChr05	5721342	5625469
	link475	SbChr09	56191872	56365216			link474	SiChr8	1200492	1522827
	link475	PmChr07	38229940	38019089			link474	PmChr06	11737517	11533096
	link476	SbChr09	56491188	56677144			link475	SiChr8	1200492	2509564
	link476	PmChr05	49251527	49454783			link475	PmChr17	723721	1731336
	link477	SbChr09	56594236	56877692			link476	SiChr8	1200492	1298785
	link477	PmChr08	37572134	37252891			link476	PmChr18	32061177	32152274
	link478	SbChr09	56693608	57597389			link477	SiChr8	1299800	10296806
	link478	PmChr05	50328302	49495298			link477	PmChr18	18105	4254247
	link479	SbChr09	57593949	57809048			link478	SiChr8	1504074	2400706
	link479	PmChr07	36099213	36783594			link478	PmChr05	5612081	4956441
	link48	SbChr01	51294722	52097292			link479	SiChr8	1523988	1562017
	link48	PmChr02	16221965	15810944			link479	PmChr04	13990866	14019909
	link480	SbChr09	57601033	58673689			link48	SiChr1	22993696	23716973
	link480	PmChr05	49213125	48264223			link48	PmChr12	24616030	25238974
	link481	SbChr09	57680872	57809048			link480	SiChr8	1575219	1676718
	link481	PmChr08	36246024	36018325			link480	PmChr06	10756546	10672975
	link482	SbChr09	57908190	58038434			link481	SiChr8	1688438	2400706
	link482	PmChr08	35744969	35542985			link481	PmChr06	9711637	10224142
	link483	SbChr09	57947570	59410797			link482	SiChr8	2883063	3518133
	link483	PmChr06	3513249	2512589			link482	PmChr17	1818175	2174577
	link484	SbChr09	58676498	59410797			link483	SiChr8	3564047	3686740
	link484	PmChr05	48232325	47676695			link483	PmChr17	2974474	3145422
	link485	SbChr10	13093	640634			link484	SiChr8	3836939	4154036
	link485	PmChr10	608219	985697			link484	PmChr17	2303145	2895160
	link486	SbChr10	31712	2810677			link485	SiChr8	4187404	5925763
	link486	PmChr09	9771	2077229			link485	PmChr17	3252571	4353677
	link487	SbChr10	663570	1525748			link486	SiChr8	6287649	9385739
	link487	PmChr10	577569	9248			link486	PmChr17	4770239	7707585
	link488	SbChr10	1529294	2146510			link487	SiChr8	9715181	10305359
	link488	PmChr10	1010602	1420850			link487	PmChr17	7952668	8182582
	link489	SbChr10	2125950	2641478			link488	SiChr8	10225106	12015423
	link489	PmChr10	1805140	1449812			link488	PmChr18	4363462	5562828
	link49	SbChr01	51588166	80876247			link489	SiChr8	10849347	12710519
	link49	PmChr02	28999183	49578624			link489	PmChr17	12236510	9180386
	link490	SbChr10	2645172	7028203			link49	SiChr1	23319403	24053381
	link490	PmChr10	1854572	4595003			link49	PmChr11	16489431	17608557
	link491	SbChr10	2829617	3455071			link490	SiChr8	12875702	14638566
	link491	PmChr09	2561968	2107471			link490	PmChr17	15390814	11932056
	link492	SbChr10	3461212	5551398			link491	SiChr8	12875702	13994204
	link492	PmChr09	2600465	4169328			link491	PmChr18	6790119	5830733
	link493	SbChr10	5576897	7092894			link492	SiChr8	14061304	16933674
	link493	PmChr09	5248742	4194630			link492	PmChr18	7062496	10780529
	link494	SbChr10	6919356	7006496			link493	SiChr8	14609762	17865103
	link494	PmChr09	5286815	5453555			link493	PmChr17	18955221	16744642
	link495	SbChr10	7024230	7913838			link494	SiChr8	16607854	21538489
	link495	PmChr09	9523724	7904866			link494	PmChr18	11977748	18637038
	link496	SbChr10	7024230	11198820			link495	SiChr8	17454875	22184550
	link496	PmChr10	6776941	4601190			link495	PmChr17	26665059	21652283
	link497	SbChr10	7929354	9711955			link496	SiChr8	19267396	20832342
	link497	PmChr09	7813806	6455887			link496	PmChr18	9280719	10637522
	link498	SbChr10	9838627	11215090			link497	SiChr8	20110463	21489694
	link498	PmChr09	5968817	5481349			link497	PmChr17	17592107	18022940
	link499	SbChr10	11455862	11694514			link498	SiChr8	21603981	22184550
	link499	PmChr10	15294122	15110585			link498	PmChr18	22988457	22744350
	link50	SbChr01	52499597	53186041			link499	SiChr8	22270000	24155291
	link50	PmChr01	63775684	64998497			link499	PmChr18	22588520	19030535
	link500	SbChr10	11756541	12217135			link50	SiChr1	23608767	23918303
	link500	PmChr10	11771594	11387990			link50	PmChr11	15205996	14558414
	link501	SbChr10	12290643	14452409			link500	SiChr8	22592026	22661679
	link501	PmChr10	10802617	9693872			link500	PmChr17	20686519	20901950
	link502	SbChr10	12319819	12649674			link501	SiChr8	22638927	23278800
	link502	PmChr09	21864303	21901017			link501	PmChr17	27760665	26939545
	link503	SbChr10	12809974	13180074			link502	SiChr8	22963499	23515191
	link503	PmChr09	16782929	17349533			link502	PmChr17	15916569	17439525
	link504	SbChr10	13479447	14327071			link503	SiChr8	23146106	23830021
	link504	PmChr09	15495803	14077577			link503	PmChr17	19349884	19964998
	link505	SbChr10	13479447	14147455			link504	SiChr8	23794340	27166085
	link505	PmChr10	11217903	10910671			link504	PmChr17	28346727	32987836
	link506	SbChr10	13705963	14177072			link505	SiChr8	23794340	23917525
	link506	PmChr09	21020611	18959229			link505	PmChr18	22689048	22641348
	link507	SbChr10	14180860	14464038			link506	SiChr8	24085442	26270855
	link507	PmChr09	16492967	16210011			link506	PmChr18	23948713	25624496
	link508	SbChr10	14460271	35356397			link507	SiChr8	26291315	27774459
	link508	PmChr10	9296819	6890527			link507	PmChr18	26396839	25746324
	link509	SbChr10	14508516	15182526			link508	SiChr8	27238965	27434582
	link509	PmChr09	17221905	17145633			link508	PmChr17	30368780	30263858
	link51	SbChr01	54031447	55587768			link509	SiChr8	27442197	31894407
	link51	PmChr01	64273797	66044057			link509	PmChr17	33191851	36592884
	link510	SbChr10	15305841	16021226			link51	SiChr1	23891561	24661495
	link510	PmChr09	22993356	22169927			link51	PmChr12	28205483	28731606
	link511	SbChr10	17510494	18154968			link510	SiChr8	27805788	28132191
	link511	PmChr09	16013966	14988785			link510	PmChr18	26705579	26456507
	link512	SbChr10	17558022	18280606			link511	SiChr8	28243231	29646613
	link512	PmChr09	19652159	18604739			link511	PmChr18	26763367	27179443
	link513	SbChr10	18287069	19523184			link512	SiChr8	28482589	28821939
	link513	PmChr09	13238067	12761232			link512	PmChr09	6294327	6054356
	link514	SbChr10	19938253	35356397			link513	SiChr8	29673811	31242353
	link514	PmChr09	12014295	9882376			link513	PmChr18	27950546	27218169
	link515	SbChr10	25838150	42012857			link514	SiChr8	31282925	33244128
	link515	PmChr10	17403265	19934568			link514	PmChr18	27989416	28619250
	link516	SbChr10	38000519	38892694			link515	SiChr8	32378657	32999827
	link516	PmChr09	21547255	20613926			link515	PmChr17	36652856	36848632
	link517	SbChr10	41279629	41665277			link516	SiChr8	33369011	33718851
	link517	PmChr10	14487835	17312128			link517	SiChr8	33705089	33721749
	link518	SbChr10	41297948	52334866			link517	PmChr18	28676661	28696208
	link518	PmChr09	30618715	43537877			link518	SiChr8	33998209	34330619
	link519	SbChr10	42331511	43031942			link518	PmChr17	37078237	37194486
	link519	PmChr09	25953567	28465097			link519	SiChr8	33998209	34714379
	link52	SbChr01	54460256	54953907			link519	PmChr18	28753525	28965812
	link52	PmChr01	62905759	63200625			link52	SiChr1	23956704	24409397
	link520	SbChr10	42331511	43042747			link52	PmChr11	16040217	15311190
	link520	PmChr10	21399709	22343561			link520	SiChr8	34496562	35867371
	link521	SbChr10	43268793	45531517			link520	PmChr17	37263926	37913280
	link521	PmChr10	19717233	20170841			link521	SiChr8	35087014	37011484
	link522	SbChr10	44512062	51442445			link521	PmChr18	29109964	29773399
	link522	PmChr10	22815733	25821178			link522	SiChr8	36484869	36944148
	link523	SbChr10	51459524	52084556			link522	PmChr17	37797915	38240513
	link524	SbChr10	52276403	59161871			link523	SiChr8	37141656	38170708
	link524	PmChr10	25959033	30240460			link523	PmChr17	38280872	38729370
	link525	SbChr10	52387417	52894165			link524	SiChr8	37319806	38196305
	link525	PmChr09	44218054	43747545			link524	PmChr18	29701703	30146401
	link526	SbChr10	52907122	56753614			link525	SiChr8	38450371	38712505
	link526	PmChr09	44068140	47675660			link525	PmChr17	38542888	38781231
	link527	SbChr10	54643882	54836195			link526	SiChr8	38925109	39046579
	link527	PmChr12	3869712	3741676			link526	PmChr17	38792143	38892120
	link528	SbChr10	56933015	58403156			link527	SiChr8	38999869	39144390
	link528	PmChr09	47770262	48752060			link527	PmChr18	30709155	30776323
	link529	SbChr10	58346786	58768653			link528	SiChr8	39677654	40592266
	link529	PmChr09	49347722	48789029			link528	PmChr17	38914541	39300026
	link53	SbChr01	55589446	57368138			link529	SiChr8	40004469	40408593
	link53	PmChr01	62844807	61402446			link529	PmChr18	30484326	30290405
	link530	SbChr10	58800207	59842467			link53	SiChr1	24450509	30512077
	link530	PmChr09	49236678	49920519			link53	PmChr11	17347426	23411887
	link531	SbChr10	59178130	59884762			link530	SiChr8	40430724	40625213
	link531	PmChr10	30910055	30474411			link530	PmChr18	31043037	30556812
	link532	SbChr10	59851073	60805541			link531	SiChr9	98147	773140
	link532	PmChr09	50612906	49976745			link531	PmChr01	66862511	66117092
	link533	SbChr10	60030270	60152424			link532	SiChr9	110844	1157855
	link533	PmChr10	30454198	30360194			link532	PmChr02	49633817	50591882
	link534	SbChr10	60161396	61226724			link533	SiChr9	775754	1412596
	link534	PmChr10	30977333	31641017			link533	PmChr01	22305534	21604363
	link535	SbChr10	60828109	61226724			link534	SiChr9	1178986	1412596
	link535	PmChr09	50982124	50661684			link534	PmChr02	50851093	50593705
	link54	SbChr01	57371947	67982870			link535	SiChr9	1457385	1869709
	link54	PmChr01	19187017	10616615			link535	PmChr01	21599338	21255576
	link55	SbChr01	64954088	65129004			link536	SiChr9	1457385	4759747
	link55	PmChr04	39466282	39622025			link536	PmChr02	50854796	53807078
	link56	SbChr01	66342247	66588083			link537	SiChr9	1870361	3802561
	link56	PmChr03	12552037	12688712			link537	PmChr01	19431672	21238408
	link57	SbChr01	66414676	66588083			link538	SiChr9	3743634	3789512
	link57	PmChr04	42341360	42292995			link538	PmChr01	19430298	19393458
	link58	SbChr01	67995830	68679703			link539	SiChr9	3790568	8650114
	link58	PmChr01	9923835	10519487			link539	PmChr01	22345988	27030383
	link59	SbChr01	68691355	78712511			link54	SiChr1	24697050	26216418
	link59	PmChr01	9890818	1480827			link54	PmChr12	29857788	28785176
	link60	SbChr01	76173903	76244345			link540	SiChr9	4767225	6697940
	link60	PmChr02	12408921	12167891			link540	PmChr02	4303651	2766536
	link61	SbChr01	76913420	77089191			link541	SiChr9	6718840	9603057
	link61	PmChr01	36032280	36503656			link541	PmChr02	22244	2417952
	link62	SbChr01	78715630	80236117			link542	SiChr9	8666927	10729244
	link62	PmChr01	431008	1446674			link542	PmChr01	27124717	29138716
	link63	SbChr01	79364957	79551325			link543	SiChr9	9654697	9935808
	link63	PmChr02	35116193	35256294			link543	PmChr02	2727316	2509037
	link64	SbChr01	79405463	79551325			link544	SiChr9	9945534	18149739
	link64	PmChr01	16822977	16560458			link544	PmChr02	4336536	10036178
	link65	SbChr01	80301898	80878678			link545	SiChr9	10749789	11488106
	link65	PmChr01	386502	26546			link545	PmChr01	29810806	29167347
	link66	SbChr02	123426	1499162			link546	SiChr9	11498166	14307052
	link66	PmChr03	13738798	14874459			link546	PmChr01	29848301	32241835
	link67	SbChr02	123426	1488539			link547	SiChr9	14318339	14425079
	link67	PmChr04	1025472	83754			link547	PmChr01	32830618	32716233
	link68	SbChr02	1108486	1307437			link548	SiChr9	14459618	17174983
	link68	PmChr04	1210076	1134493			link548	PmChr01	32288520	34596043
	link69	SbChr02	1609264	2176840			link549	SiChr9	17179083	17605657
	link69	PmChr03	16118867	14903679			link549	PmChr01	35075681	34709888
	link70	SbChr02	1839607	3114102			link55	SiChr1	26229022	26266002
	link70	PmChr04	2512120	1773279			link550	SiChr9	17604044	18906888
	link71	SbChr02	2022145	7081102			link550	PmChr01	35179116	36523989
	link71	PmChr03	16117761	19968343			link551	SiChr9	18144949	19511760
	link72	SbChr02	3140805	3806515			link551	PmChr02	11959796	10677124
	link72	PmChr04	2638996	3056641			link552	SiChr9	18884106	19106776
	link73	SbChr02	3726155	4216917			link552	PmChr01	36715441	36586365
	link73	PmChr04	3338322	3096103			link553	SiChr9	19109880	19225641
	link74	SbChr02	4215776	7703000			link553	PmChr01	36963116	36843227
	link74	PmChr04	3372979	5414034			link554	SiChr9	19460901	19511760
	link75	SbChr02	5151222	5445738			link554	PmChr01	37325717	37354853
	link75	PmChr02	52383480	52166252			link555	SiChr9	19579512	19700314
	link76	SbChr02	7089158	7703000			link555	PmChr01	44901127	44867454
	link76	PmChr03	20934784	20521506			link556	SiChr9	19579512	19662242
	link77	SbChr02	7367792	8236128			link556	PmChr02	22654130	22834038
	link77	PmChr02	51816797	51508695			link557	SiChr9	19765314	20103603
	link78	SbChr02	7731958	9993082			link557	PmChr02	17353611	16867660
	link78	PmChr04	6900387	5596618			link558	SiChr9	19823305	20205201
	link79	SbChr02	7812614	8234625			link558	PmChr01	47455631	45670560
	link79	PmChr03	22068024	22454697			link559	SiChr9	20120297	20910283
	link80	SbChr02	8422671	9625696			link559	PmChr01	49866978	47864972
	link80	PmChr03	21202226	22024883			link56	SiChr1	26365873	27316721
	link81	SbChr02	9634394	9902852			link56	PmChr12	30558796	29902771
	link81	PmChr03	20046806	20223772			link560	SiChr9	20129872	20464790
	link82	SbChr02	10523637	10622582			link560	PmChr02	13898969	14542804
	link82	PmChr03	20274511	20339255			link561	SiChr9	20470104	21722692
	link83	SbChr02	10523637	10586648			link561	PmChr02	13767169	11968439
	link83	PmChr04	5565868	5530925			link562	SiChr9	21058066	21255639
	link84	SbChr02	11549468	25864284			link562	PmChr01	50714192	51141976
	link84	PmChr04	6969771	13374276			link563	SiChr9	21296009	21436223
	link85	SbChr02	12278449	14168816			link563	PmChr01	56467731	55950809
	link85	PmChr03	22787964	24418837			link564	SiChr9	21476608	22469817
	link86	SbChr02	14227403	14538095			link564	PmChr01	39192390	37101916
	link86	PmChr03	25267525	25561011			link565	SiChr9	21730143	22469817
	link87	SbChr02	14724112	15078229			link565	PmChr02	10045300	10924943
	link87	PmChr03	24586921	25051546			link566	SiChr9	22492552	22655606
	link88	SbChr02	15100401	17585126			link566	PmChr01	44986008	45429964
	link88	PmChr03	25711548	26951344			link567	SiChr9	22517736	22739305
	link89	SbChr02	17634542	17986085			link567	PmChr02	21667744	20883848
	link89	PmChr03	29565984	28222931			link568	SiChr9	22659266	22746451
	link90	SbChr02	18118052	18534014			link568	PmChr01	57132034	57309463
	link90	PmChr03	30984989	31129178			link569	SiChr9	22742771	23773717
	link91	SbChr02	18537100	20701554			link569	PmChr02	27039352	28780544
	link91	PmChr03	27133047	28177948			link57	SiChr1	27321681	33177575
	link92	SbChr02	20976862	23093995			link57	PmChr12	30641303	34828047
	link92	PmChr03	30278809	28596751			link570	SiChr9	23203828	23440836
	link93	SbChr02	23104498	27631416			link570	PmChr02	14717516	14998118
	link93	PmChr03	32679418	31603642			link571	SiChr9	23397172	24118020
	link94	SbChr02	27054555	29896872			link571	PmChr01	54768273	55750046
	link94	PmChr04	22444481	19403785			link572	SiChr9	24215364	24473186
	link95	SbChr02	28669984	38732266			link572	PmChr01	58020218	57878821
	link95	PmChr03	39350712	36312207			link573	SiChr9	25787688	27783979
	link96	SbChr02	39948582	46359637			link573	PmChr02	23100231	26036307
	link96	PmChr04	29381508	29862434			link574	SiChr9	26328421	29538296
	link97	SbChr02	44993185	45388617			link574	PmChr01	41650443	44438429
	link97	PmChr03	38602198	38730265			link575	SiChr9	28027611	30503297
	link98	SbChr02	45415099	45987364			link575	PmChr02	17664096	18980347
	link98	PmChr03	35099926	35281181			link576	SiChr9	28427886	30722988
	link99	SbChr02	46925413	47263241			link576	PmChr01	54145251	50470746
	link99	PmChr03	46589286	46744616			link577	SiChr9	28876004	31838802
							link577	PmChr02	26674733	27620492
							link578	SiChr9	29534840	33204514
							link578	PmChr01	58358638	61151752
							link579	SiChr9	31834147	31848595
							link579	PmChr01	55562041	55585425
							link58	SiChr1	30533077	32864295
							link58	PmChr12	12579105	10790535
							link580	SiChr9	32026915	32206065
							link580	PmChr01	50483338	50096413
							link581	SiChr9	32033404	32391829
							link581	PmChr02	25006157	26348039
							link582	SiChr9	32101114	32206065
							link582	PmChr02	22331093	19540527
							link583	SiChr9	32511731	44318646
							link583	PmChr02	28626359	37600599
							link584	SiChr9	32522050	32960417
							link584	PmChr02	16221965	15810944
							link585	SiChr9	33508003	34121943
							link585	PmChr01	63837045	65628530
							link586	SiChr9	34358290	34867686
							link586	PmChr01	64273797	65372190
							link587	SiChr9	34915521	35150656
							link587	PmChr01	62905759	63200625
							link588	SiChr9	35151930	35467246
							link588	PmChr01	65855866	66044057
							link589	SiChr9	35478412	36672105
							link589	PmChr01	62844807	61402446
							link59	SiChr1	31604988	31974039
							link59	PmChr15	29648689	30091437
							link590	SiChr9	36678160	38518817
							link590	PmChr01	19197400	18111761
							link591	SiChr9	39139706	44318646
							link591	PmChr01	18076900	13532858
							link592	SiChr9	44511894	44774885
							link592	PmChr03	20407862	20478984
							link593	SiChr9	44584828	44972144
							link593	PmChr04	6981137	7145675
							link594	SiChr9	45133819	48244751
							link594	PmChr01	13525842	10616615
							link595	SiChr9	45133819	50130626
							link595	PmChr02	37607234	41996098
							link596	SiChr9	46659075	46842522
							link596	PmChr03	12552037	12688712
							link597	SiChr9	46713039	46842522
							link597	PmChr04	42366945	42292995
							link598	SiChr9	47903532	47943199
							link598	PmChr09	5486047	5546489
							link599	SiChr9	47903532	47943199
							link599	PmChr10	4606217	4649659
							link60	SiChr1	32868483	33373902
							link60	PmChr11	23315409	23922196
							link600	SiChr9	48254146	48827483
							link600	PmChr01	9923835	10519487
							link601	SiChr9	48835899	50130626
							link601	PmChr01	9890818	8598077
							link602	SiChr9	50144765	50746547
							link602	PmChr01	7854984	8459908
							link603	SiChr9	50144765	50738777
							link603	PmChr02	42524574	42004561
							link604	SiChr9	50763737	57294937
							link604	PmChr01	7867696	1497238
							link605	SiChr9	50763737	58827051
							link605	PmChr02	42522535	49586591
							link606	SiChr9	56420142	56637287
							link606	PmChr01	34774757	34995394
							link607	SiChr9	56812163	56825780
							link607	PmChr08	41856915	41846822
[truncated: 89 more rows]

## Sheet: Fig 3a
Tree
[truncated: 12 more rows]

[truncated: 6 more sheets: Fig 4c, Supplementary Fig 4, Supplementary Fig 9a, Supplementary Fig 9b, Supplementary Fig 10, Supplementary Fig 12]
